# Supplementary material for: 2-(Benzyl­sulfan­yl)pyridine N-oxide
Source: Acta Crystallogr Sect E Struct Rep Online. 2008 Apr 26;64(Pt 5):o928. doi: 10.1107/S1600536808011446 (PMC2961086; doi:10.1107/S1600536808011446)
Supplement: Supplementary file 1 [file e-64-0o928-sup1.cif]

##############################################################################
###                                                                        ###
###        Electronic paper (Acta Crystallographica Section E)             ###
###                                                                        ###
##############################################################################
#                                                                            #
# This CIF contains the data in a paper accepted for publication in Acta     #
# Crystallographica Section E. It conforms to the requirements of Notes      #
# for Authors for Section E, and has been peer reviewed under the auspices   #
# of the IUCr Commission on Journals.                                        #
#                                                                            #
# Full details of the Crystallographic Information File format               #
# are given in the paper "The Crystallographic Information File (CIF):       #
# a New Standard Archive File for Crystallography" by S. R. Hall, F. H.      #
# Allen and I. D. Brown [Acta Cryst. (1991), A47, 655-685].                  #
#                                                                            #
# The current version of the core CIF dictionary is obtainable from          #
# ftp://ftp.iucr.org/pub/cif_core.dic. The current version number is 2.4.    #
#                                                                            #
# Software is freely available for graphical display of the structure(s) in  #
# this CIF.  For information consult the CIF home page http://www.iucr.org/  #
# cif/home.html                                                              #
#                                                                            #
# This file may be used for bona fide research purposes within the           #
# scientific community so long as proper attribution is given to the journal # 
# article from which it was obtained.                                        #
#                                                                            #
##############################################################################
                                             
data_global
_audit_creation_method     'WinGX routine CIF_UPDATE'
_audit_conform_dict_name     cif_core.dic
_audit_conform_dict_version     2.3
_journal_date_recd_electronic     2008-04-19
_journal_date_accepted     2008-04-22
_journal_name_full     'Acta Crystallographica, Section E'
_journal_year     2008
_journal_volume     64
_journal_issue      5
_journal_page_first     o928
_journal_page_last     o928
_journal_paper_category     QO
_journal_coeditor_code     CI2583
_publ_contact_author_name     'Ravindran Durai Nayagam.'
_publ_contact_author_address
;
Department of Chemistry
Popes college
Sawyerpuram 628251
Tamilnadu
India
;
_publ_contact_author_email     'b_ravidurai@yahoo.com'
_publ_contact_author_fax     ?
_publ_contact_author_phone     '+91944329038'
_publ_section_title
;
2-(Benzylsulfanyl)pyridine <i>N</i>-oxide
;
loop_
    _publ_author_name
    _publ_author_address
    'Ravindran Durai Nayagam, B.'
;
Department of Chemistry
Popes College
Sawyerpuram 628 251
Tamil Nadu
India
;
    'Samuel Robinson Jebas'
;
Department of Physics
Karunya University
Karunya Nagar
Coimbatore 641 114
India
;
    'Johnson Jeyakumar, H.'
;
Department of Physics
Popes College
Sawyerpuram 628 251
Tamil Nadu
India
;
    'Dieter Schollmeyer'
;
Institut f\"ur Organische Chemie
Universit\"at Mainz
Duesbergweg 10-14
55099 Mainz
Germany
;
data_I
_audit_creation_method     'WinGX routine CIF_UPDATE'
_chemical_name_systematic
;
2-(Benzylsulfanyl)pyridine N-oxide
;
_chemical_formula_moiety     'C12 H11 N O S'
_chemical_formula_sum     'C12 H11 N O S'
_chemical_formula_iupac     'C12 H11 N O S'
_chemical_formula_weight     217.28
_symmetry_cell_setting     monoclinic
_symmetry_space_group_name_H-M     'P 21/c'
_symmetry_space_group_name_Hall     '-P 2ybc'
loop_
    _symmetry_equiv_pos_as_xyz
    'x, y, z'
    '-x, y+1/2, -z+1/2'
    '-x, -y, -z'
    'x, -y-1/2, z-1/2'
_cell_length_a     5.7277(2)
_cell_length_b     15.8760(3)
_cell_length_c     11.6498(4)
_cell_angle_alpha     90
_cell_angle_beta     97.816(2)
_cell_angle_gamma     90
_cell_volume     1049.51(6)
_cell_formula_units_Z     4
_cell_measurement_reflns_used     25
_cell_measurement_theta_min     65
_cell_measurement_theta_max     70
_cell_measurement_temperature     298(2)
_exptl_crystal_description     Plate
_exptl_crystal_colour     colourless
_exptl_crystal_size_max     0.6
_exptl_crystal_size_mid     0.32
_exptl_crystal_size_min     0.16
_exptl_crystal_density_diffrn     1.375
_exptl_crystal_density_method     'not measured'
_exptl_crystal_F_000     456
_exptl_absorpt_coefficient_mu     2.49
_exptl_absorpt_correction_type     'numerical'
_exptl_absorpt_process_details     '(CORINC; Draeger & Gattow, 1971)'
_exptl_absorpt_correction_T_min     0.423
_exptl_absorpt_correction_T_max     0.676
_diffrn_ambient_temperature     298(2)
_diffrn_radiation_type     CuK\a
_diffrn_radiation_wavelength     1.54178
_diffrn_radiation_monochromator     graphite
_diffrn_measurement_device_type     'Enraf--Nonius CAD-4'
_diffrn_measurement_device     '\k-geometry'
_diffrn_measurement_method     \w/2\q
_diffrn_detector_area_resol_mean     ?
_diffrn_reflns_number     2183
_diffrn_reflns_av_R_equivalents     0.0197
_diffrn_reflns_av_sigmaI/netI     0.0187
_diffrn_reflns_theta_min     4.74
_diffrn_reflns_theta_max     69.87
_diffrn_reflns_theta_full     69.87
_diffrn_measured_fraction_theta_max     0.999
_diffrn_measured_fraction_theta_full     0.999
_diffrn_reflns_limit_h_min     0
_diffrn_reflns_limit_h_max     6
_diffrn_reflns_limit_k_min     0
_diffrn_reflns_limit_k_max     19
_diffrn_reflns_limit_l_min     -14
_diffrn_reflns_limit_l_max     14
_diffrn_standards_number     3
_diffrn_standards_interval_count     ?
_diffrn_standards_interval_time     60
_diffrn_standards_decay_%     3
_reflns_number_total     1979
_reflns_number_gt     1865
_reflns_threshold_expression     I>2\s(I)
_refine_ls_structure_factor_coef     Fsqd
_refine_ls_matrix_type     full
_refine_ls_R_factor_gt     0.0318
_refine_ls_wR_factor_ref     0.0879
_refine_ls_goodness_of_fit_ref     1.049
_refine_ls_restrained_S_all     1.049
_refine_ls_number_reflns     1979
_refine_ls_number_parameters     137
_refine_ls_number_restraints     0
_refine_ls_hydrogen_treatment     constr
_refine_ls_weighting_scheme     calc
_refine_ls_weighting_details
         'calc w=1/[\s^2^(Fo^2^)+(0.0468P)^2^+0.3205P] where P=(Fo^2^+2Fc^2^)/3'
_refine_ls_shift/su_max     0.001
_refine_diff_density_max     0.228
_refine_diff_density_min     -0.227
_refine_ls_extinction_method     'SHELXL97 (Sheldrick, 2008)'
_refine_ls_extinction_coef     0.0138(9)
_refine_ls_extinction_expression
                                    Fc^*^=kFc[1+0.001xFc^2^\l^3^/sin(2\q)]^-1/4^
loop_
    _atom_type_symbol
    _atom_type_description
    _atom_type_scat_dispersion_real
    _atom_type_scat_dispersion_imag
    _atom_type_scat_source
    C C 0.0181 0.0091 'International Tables Vol C Tables 4.2.6.8 and 6.1.1.4'
    H H 0 0 'International Tables Vol C Tables 4.2.6.8 and 6.1.1.4'
    N N 0.0311 0.018 'International Tables Vol C Tables 4.2.6.8 and 6.1.1.4'
    O O 0.0492 0.0322 'International Tables Vol C Tables 4.2.6.8 and 6.1.1.4'
    S S 0.3331 0.5567 'International Tables Vol C Tables 4.2.6.8 and 6.1.1.4'
_computing_data_collection     'CAD-4 Software (Enraf--Nonius, 1989)'
_computing_cell_refinement     'CAD-4 Software (Enraf--Nonius, 1989)'
_computing_data_reduction     'CORINC (Draeger & Gattow, 1971)'
_computing_structure_solution     'SHELXS97 (Sheldrick, 2008)'
_computing_structure_refinement     'SHELXL97 (Sheldrick, 2008)'
_computing_molecular_graphics
;
SHELXTL (Sheldrick, 2008) and PLATON (Spek, 2003)
;
_computing_publication_material     'SHELXL97 (Sheldrick, 2008)'
loop_
    _atom_site_type_symbol
    _atom_site_label
    _atom_site_fract_x
    _atom_site_fract_y
    _atom_site_fract_z
    _atom_site_U_iso_or_equiv
    _atom_site_adp_type
    _atom_site_calc_flag
    _atom_site_refinement_flags
    _atom_site_occupancy
    _atom_site_disorder_assembly
    _atom_site_disorder_group
    C C1 0.0305(2) 0.50000(9) 0.21475(12) 0.0323(3) Uani d . 1 . .
    C C2 0.2020(3) 0.55970(10) 0.20485(13) 0.0397(4) Uani d . 1 . .
    H H2 0.3446 0.5575 0.2536 0.048 Uiso calc R 1 . .
    C C3 0.1620(3) 0.62241(11) 0.12302(14) 0.0462(4) Uani d . 1 . .
    H H3 0.2768 0.6629 0.1165 0.055 Uiso calc R 1 . .
    C C4 -0.0502(3) 0.62477(11) 0.05064(14) 0.0456(4) Uani d . 1 . .
    H H4 -0.0788 0.6668 -0.005 0.055 Uiso calc R 1 . .
    C C5 -0.2179(3) 0.56490(11) 0.06128(13) 0.0426(4) Uani d . 1 . .
    H H5 -0.3605 0.5664 0.0125 0.051 Uiso calc R 1 . .
    N N6 -0.1782(2) 0.50342(8) 0.14226(10) 0.0358(3) Uani d . 1 . .
    O O7 -0.33607(19) 0.44536(8) 0.15290(11) 0.0507(3) Uani d . 1 . .
    S S8 0.04017(6) 0.41513(2) 0.31047(3) 0.03918(16) Uani d . 1 . .
    C C9 0.3207(3) 0.43634(10) 0.39937(14) 0.0415(4) Uani d . 1 . .
    H H9A 0.4475 0.4338 0.3522 0.05 Uiso calc R 1 . .
    H H9B 0.319 0.4923 0.4327 0.05 Uiso calc R 1 . .
    C C10 0.3594(2) 0.37147(9) 0.49432(12) 0.0348(3) Uani d . 1 . .
    C C11 0.5483(3) 0.31656(10) 0.50101(13) 0.0404(4) Uani d . 1 . .
    H H11 0.6517 0.3197 0.4462 0.049 Uiso calc R 1 . .
    C C12 0.5852(3) 0.25699(10) 0.58820(15) 0.0465(4) Uani d . 1 . .
    H H12 0.7138 0.2208 0.5919 0.056 Uiso calc R 1 . .
    C C13 0.4330(3) 0.25101(11) 0.66927(14) 0.0481(4) Uani d . 1 . .
    H H13 0.4565 0.2103 0.7271 0.058 Uiso calc R 1 . .
    C C14 0.2452(3) 0.30575(13) 0.66418(15) 0.0527(4) Uani d . 1 . .
    H H14 0.1426 0.3024 0.7194 0.063 Uiso calc R 1 . .
    C C15 0.2084(3) 0.36542(11) 0.57771(14) 0.0461(4) Uani d . 1 . .
    H H15 0.081 0.402 0.5752 0.055 Uiso calc R 1 . .
loop_
    _atom_site_aniso_label
    _atom_site_aniso_U_11
    _atom_site_aniso_U_22
    _atom_site_aniso_U_33
    _atom_site_aniso_U_12
    _atom_site_aniso_U_13
    _atom_site_aniso_U_23
    C1 0.0293(7) 0.0344(7) 0.0321(7) 0.0014(5) -0.0005(5) -0.0014(5)
    C2 0.0311(7) 0.0454(8) 0.0407(8) -0.0045(6) -0.0019(6) 0.0043(6)
    C3 0.0422(9) 0.0470(9) 0.0482(9) -0.0091(7) 0.0021(7) 0.0095(7)
    C4 0.0481(9) 0.0473(9) 0.0397(8) 0.0013(7) 0.0004(7) 0.0105(7)
    C5 0.0381(8) 0.0479(9) 0.0382(8) 0.0026(7) -0.0073(6) 0.0031(7)
    N6 0.0298(6) 0.0378(6) 0.0377(6) -0.0022(5) -0.0027(5) -0.0023(5)
    O7 0.0360(6) 0.0504(7) 0.0612(7) -0.0139(5) -0.0092(5) 0.0073(6)
    S8 0.0355(2) 0.0354(2) 0.0437(2) -0.00537(13) -0.00524(15) 0.00604(14)
    C9 0.0362(8) 0.0388(8) 0.0459(8) -0.0033(6) -0.0075(6) 0.0058(6)
    C10 0.0342(7) 0.0324(7) 0.0355(7) -0.0012(6) -0.0035(5) -0.0015(6)
    C11 0.0370(8) 0.0444(8) 0.0397(7) 0.0034(6) 0.0044(6) -0.0004(6)
    C12 0.0460(9) 0.0408(8) 0.0502(9) 0.0109(7) -0.0024(7) 0.0025(7)
    C13 0.0590(10) 0.0445(9) 0.0374(8) -0.0046(7) -0.0054(7) 0.0064(7)
    C14 0.0543(10) 0.0660(11) 0.0393(8) -0.0035(9) 0.0121(7) 0.0004(8)
    C15 0.0421(9) 0.0505(9) 0.0458(8) 0.0107(7) 0.0065(7) -0.0034(7)
_geom_special_details
;
All e.s.d.'s (except the e.s.d. in the dihedral angle between two l.s. planes)
are estimated using the full covariance matrix. The cell e.s.d.'s are taken
into account individually in the estimation of e.s.d.'s in distances, angles
and torsion angles; correlations between e.s.d.'s in cell parameters are only
used when they are defined by crystal symmetry. An approximate (isotropic)
treatment of cell e.s.d.'s is used for estimating e.s.d.'s involving l.s.
planes.
;
loop_
    _geom_bond_atom_site_label_1
    _geom_bond_atom_site_label_2
    _geom_bond_site_symmetry_2
    _geom_bond_distance
    _geom_bond_publ_flag
    C1 N6 . 1.3678(18) ?
    C1 C2 . 1.381(2) ?
    C1 S8 . 1.7450(14) ?
    C2 C3 . 1.376(2) ?
    C2 H2 . 0.93 ?
    C3 C4 . 1.382(2) ?
    C3 H3 . 0.93 ?
    C4 C5 . 1.369(2) ?
    C4 H4 . 0.93 ?
    C5 N6 . 1.355(2) ?
    C5 H5 . 0.93 ?
    N6 O7 . 1.3090(16) ?
    S8 C9 . 1.8205(15) ?
    C9 C10 . 1.505(2) ?
    C9 H9A . 0.97 ?
    C9 H9B . 0.97 ?
    C10 C11 . 1.383(2) ?
    C10 C15 . 1.389(2) ?
    C11 C12 . 1.383(2) ?
    C11 H11 . 0.93 ?
    C12 C13 . 1.373(2) ?
    C12 H12 . 0.93 ?
    C13 C14 . 1.378(3) ?
    C13 H13 . 0.93 ?
    C14 C15 . 1.378(2) ?
    C14 H14 . 0.93 ?
    C15 H15 . 0.93 ?
loop_
    _geom_angle_atom_site_label_1
    _geom_angle_atom_site_label_2
    _geom_angle_atom_site_label_3
    _geom_angle_site_symmetry_1
    _geom_angle_site_symmetry_3
    _geom_angle
    _geom_angle_publ_flag
    N6 C1 C2 . . 119.53(13) ?
    N6 C1 S8 . . 111.98(10) ?
    C2 C1 S8 . . 128.49(11) ?
    C3 C2 C1 . . 120.09(14) ?
    C3 C2 H2 . . 120 ?
    C1 C2 H2 . . 120 ?
    C2 C3 C4 . . 119.47(15) ?
    C2 C3 H3 . . 120.3 ?
    C4 C3 H3 . . 120.3 ?
    C5 C4 C3 . . 119.71(15) ?
    C5 C4 H4 . . 120.1 ?
    C3 C4 H4 . . 120.1 ?
    N6 C5 C4 . . 120.65(14) ?
    N6 C5 H5 . . 119.7 ?
    C4 C5 H5 . . 119.7 ?
    O7 N6 C5 . . 121.37(12) ?
    O7 N6 C1 . . 118.08(12) ?
    C5 N6 C1 . . 120.55(12) ?
    C1 S8 C9 . . 99.76(7) ?
    C10 C9 S8 . . 108.78(10) ?
    C10 C9 H9A . . 109.9 ?
    S8 C9 H9A . . 109.9 ?
    C10 C9 H9B . . 109.9 ?
    S8 C9 H9B . . 109.9 ?
    H9A C9 H9B . . 108.3 ?
    C11 C10 C15 . . 118.26(14) ?
    C11 C10 C9 . . 120.56(14) ?
    C15 C10 C9 . . 121.18(14) ?
    C12 C11 C10 . . 120.85(14) ?
    C12 C11 H11 . . 119.6 ?
    C10 C11 H11 . . 119.6 ?
    C13 C12 C11 . . 120.29(15) ?
    C13 C12 H12 . . 119.9 ?
    C11 C12 H12 . . 119.9 ?
    C12 C13 C14 . . 119.47(15) ?
    C12 C13 H13 . . 120.3 ?
    C14 C13 H13 . . 120.3 ?
    C13 C14 C15 . . 120.39(16) ?
    C13 C14 H14 . . 119.8 ?
    C15 C14 H14 . . 119.8 ?
    C14 C15 C10 . . 120.73(15) ?
    C14 C15 H15 . . 119.6 ?
    C10 C15 H15 . . 119.6 ?
loop_
    _geom_torsion_atom_site_label_1
    _geom_torsion_atom_site_label_2
    _geom_torsion_atom_site_label_3
    _geom_torsion_atom_site_label_4
    _geom_torsion_site_symmetry_1
    _geom_torsion_site_symmetry_2
    _geom_torsion_site_symmetry_3
    _geom_torsion_site_symmetry_4
    _geom_torsion
    _geom_torsion_publ_flag
    N6 C1 C2 C3 . . . . 0.4(2) ?
    S8 C1 C2 C3 . . . . 179.80(13) ?
    C1 C2 C3 C4 . . . . -0.4(3) ?
    C2 C3 C4 C5 . . . . 0.1(3) ?
    C3 C4 C5 N6 . . . . 0.1(3) ?
    C4 C5 N6 O7 . . . . -179.46(15) ?
    C4 C5 N6 C1 . . . . -0.1(2) ?
    C2 C1 N6 O7 . . . . 179.21(13) ?
    S8 C1 N6 O7 . . . . -0.28(16) ?
    C2 C1 N6 C5 . . . . -0.2(2) ?
    S8 C1 N6 C5 . . . . -179.65(11) ?
    N6 C1 S8 C9 . . . . -174.73(11) ?
    C2 C1 S8 C9 . . . . 5.82(16) ?
    C1 S8 C9 C10 . . . . 177.00(11) ?
    S8 C9 C10 C11 . . . . 117.36(14) ?
    S8 C9 C10 C15 . . . . -63.08(17) ?
    C15 C10 C11 C12 . . . . 0.2(2) ?
    C9 C10 C11 C12 . . . . 179.81(14) ?
    C10 C11 C12 C13 . . . . 0.5(3) ?
    C11 C12 C13 C14 . . . . -1.0(3) ?
    C12 C13 C14 C15 . . . . 0.8(3) ?
    C13 C14 C15 C10 . . . . 0.0(3) ?
    C11 C10 C15 C14 . . . . -0.5(2) ?
    C9 C10 C15 C14 . . . . 179.91(15) ?
loop_
    _geom_hbond_atom_site_label_D
    _geom_hbond_atom_site_label_H
    _geom_hbond_atom_site_label_A
    _geom_hbond_site_symmetry_A
    _geom_hbond_distance_DH
    _geom_hbond_distance_HA
    _geom_hbond_distance_DA
    _geom_hbond_angle_DHA
    C5 H5 O7 3_465 0.93 2.42 3.323(2) 164
    C14 H14 Cg1 3_566 0.93 2.92 3.560(2) 127
    C4 H4 Cg2 2_555 0.93 2.99 3.777(2) 143
