# Supplementary material for: 2-(Benzyl­sulfan­yl)pyridine N-oxide
Source: Acta Crystallogr Sect E Struct Rep Online. 2008 Apr 26;64(Pt 5):o928. doi: 10.1107/S1600536808011446 (PMC2961086; doi:10.1107/S1600536808011446)
Supplement: Supplementary file 2 [file e-64-0o928-Isup2.hkl]

#
# h,k,l, Fc-squared, Fo-squared, sigma(Fo-squared) and status flag
#
data_I
_shelx_title ' b1 in P 21/c'
_shelx_refln_list_code          4
_shelx_F_calc_maximum      108.00
_exptl_crystal_F_000       456.00
_reflns_d_resolution_high  0.8210
 
loop_
 _symmetry_equiv_pos_as_xyz
 'x, y, z'
 '-x, y+1/2, -z+1/2'
 '-x, -y, -z'
 'x, -y-1/2, z-1/2'
 
_cell_length_a     5.7277
_cell_length_b    15.8760
_cell_length_c    11.6498
_cell_angle_alpha  90.000
_cell_angle_beta   97.816
_cell_angle_gamma  90.000
 
_shelx_F_squared_multiplier     1.000
 
loop_
 _refln_index_h
 _refln_index_k
 _refln_index_l
 _refln_F_squared_calc
 _refln_F_squared_meas
 _refln_F_squared_sigma
 _refln_observed_status
   1   0   0     1151.80      961.66     10.50 o
   2   0   0        6.65        7.85      0.48 o
   3   0   0      596.82      566.96      8.20 o
   4   0   0      174.11      171.18      4.32 o
   5   0   0      617.50      606.18     10.54 o
   6   0   0       86.16       82.31      2.70 o
   1   1   0     1217.58     1158.57     12.47 o
   2   1   0      449.91      448.47      5.84 o
   3   1   0        5.64        4.65      0.49 o
   4   1   0      330.96      314.29      6.17 o
   5   1   0      181.74      171.89      4.80 o
   6   1   0      179.58      172.49      4.81 o
   0   2   0     4497.37     3702.90     57.64 o
   1   2   0     7660.59     6450.42    100.66 o
   2   2   0      444.48      469.23      6.28 o
   3   2   0      616.71      666.53      8.78 o
   4   2   0       38.77       34.60      1.47 o
   5   2   0       40.33       42.17      1.88 o
   6   2   0      253.50      238.34      5.59 o
   1   3   0      433.56      375.57      4.91 o
   2   3   0      114.15      111.60      2.48 o
   3   3   0      790.76      817.62     10.91 o
   4   3   0      595.19      609.25      9.18 o
   5   3   0      512.99      506.02      8.60 o
   6   3   0      253.76      241.19      5.48 o
   0   4   0      255.16      236.67      3.40 o
   1   4   0     2522.61     2464.52     26.30 o
   2   4   0        1.71        1.76      0.31 o
   3   4   0      146.59      168.58      3.84 o
   4   4   0        6.54        9.24      0.93 o
   5   4   0        8.99       12.13      1.13 o
   6   4   0        2.27        3.24      0.64 o
   1   5   0      263.70      282.78      4.27 o
   2   5   0      195.32      203.03      3.79 o
   3   5   0       40.81       46.42      1.59 o
   4   5   0        0.68       -0.39      0.64 o
   5   5   0      126.97      127.88      3.49 o
   6   5   0       24.57       20.79      1.30 o
   0   6   0     2745.52     2676.99     28.77 o
   1   6   0        7.80        6.35      0.46 o
   2   6   0      435.06      403.45      6.22 o
   3   6   0      767.74      715.78     10.29 o
   4   6   0       21.76       21.60      1.35 o
   5   6   0        7.99        6.67      0.86 o
   6   6   0        6.02        4.22      0.72 o
   1   7   0      133.81      128.08      2.80 o
   2   7   0       75.31      102.89      2.69 o
   3   7   0      536.31      550.76      8.62 o
   4   7   0      190.08      202.92      4.95 o
   5   7   0      110.52      106.71      2.94 o
   6   7   0       63.35       61.72      1.93 o
   0   8   0        9.65        4.82      0.45 o
   1   8   0      104.53      120.16      2.84 o
   2   8   0      235.88      292.40      5.30 o
   3   8   0      213.31      208.64      4.68 o
   4   8   0      174.03      168.80      4.45 o
   5   8   0       70.47       68.23      2.24 o
   6   8   0        0.66        0.29      0.50 o
   1   9   0       48.24       43.46      1.43 o
   2   9   0      236.97      242.09      4.82 o
   3   9   0       66.39       67.99      2.11 o
   4   9   0      285.53      297.77      6.18 o
   5   9   0      107.96      110.71      3.37 o
   6   9   0       62.36       72.07      2.15 o
   0  10   0        1.14        0.69      0.29 o
   1  10   0     1539.85     1589.98     19.13 o
   2  10   0      393.10      381.80      6.66 o
   3  10   0        0.57        0.26      0.55 o
   4  10   0      131.74      119.58      3.60 o
   5  10   0        0.35        1.06      0.50 o
   1  11   0       10.56       12.42      0.86 o
   2  11   0       30.61       31.45      1.41 o
   3  11   0       13.53       16.48      1.13 o
   4  11   0        1.73        1.97      0.66 o
   5  11   0        8.20       10.53      0.84 o
   0  12   0      486.28      473.12      7.77 o
   1  12   0      325.14      325.14      6.09 o
   2  12   0      815.47      793.17     11.53 o
   3  12   0       52.88       49.47      1.82 o
   4  12   0      117.83      124.15      3.49 o
   5  12   0       42.66       42.72      1.44 o
   1  13   0        0.45        0.72      0.43 o
   2  13   0      121.66      117.33      3.48 o
   3  13   0       30.92       34.01      1.50 o
   4  13   0       36.76       35.45      1.44 o
   5  13   0        3.69        4.95      0.52 o
   0  14   0      297.59      302.92      6.02 o
   1  14   0      421.11      440.38      7.65 o
   2  14   0       38.75       46.11      1.73 o
   3  14   0       47.34       49.73      1.75 o
   4  14   0       36.00       39.18      1.41 o
   1  15   0       80.27       84.21      2.40 o
   2  15   0       45.41       48.07      1.71 o
   3  15   0       83.69       95.03      2.82 o
   4  15   0        6.32        9.36      0.68 o
   0  16   0      762.40      788.26     11.32 o
   1  16   0       97.63       97.35      3.01 o
   2  16   0      106.39      108.00      3.05 o
   3  16   0       20.03       22.48      1.00 o
   1  17   0       94.65       91.39      2.71 o
   2  17   0        2.01        1.64      0.40 o
   3  17   0        0.40        0.08      0.37 o
   0  18   0       42.35       45.11      1.45 o
   1  18   0       13.82       15.55      0.86 o
   2  18   0      160.34      167.83      3.35 o
   1  19   0        1.50        2.56      0.37 o
  -6   1   1      180.53      180.08      4.66 o
  -5   1   1      525.72      525.47      8.97 o
  -4   1   1      258.45      247.96      4.94 o
  -3   1   1       26.40       23.33      0.91 o
  -2   1   1        5.08       11.95      0.51 o
  -1   1   1      823.16      802.10      8.74 o
   0   1   1       66.83       63.73      1.39 o
   1   1   1      884.59      889.51      9.69 o
   2   1   1     1657.96     1655.20     18.09 o
   3   1   1     1778.83     1924.03     21.85 o
   4   1   1      419.87      415.33      7.31 o
   5   1   1      211.36      204.00      5.34 o
   6   1   1       87.71       86.75      2.80 o
  -6   2   1       86.84       88.72      2.60 o
  -5   2   1      233.21      229.35      5.23 o
  -4   2   1      136.83      149.67      3.59 o
  -3   2   1     1315.44     1433.38     16.63 o
  -2   2   1     1781.66     1835.77     19.88 o
  -1   2   1     3508.60     3541.72     58.31 o
   0   2   1       35.42       42.49      0.60 o
   1   2   1     1722.30     1819.38     19.22 o
   2   2   1     2762.31     2856.12     30.27 o
   3   2   1     2358.63     2478.88     27.33 o
   4   2   1       33.01       32.34      1.39 o
   5   2   1       15.84       18.08      1.24 o
   6   2   1       11.39       12.44      1.07 o
  -6   3   1       23.31       24.52      1.33 o
  -5   3   1      443.65      466.65      8.09 o
  -4   3   1       59.82       76.64      2.10 o
  -3   3   1      175.86      192.36      3.72 o
  -2   3   1      198.61      201.22      3.32 o
  -1   3   1      701.46      742.60      8.52 o
   0   3   1     3705.24     3564.59     42.28 o
   1   3   1      894.04      962.80     10.83 o
   2   3   1      309.58      334.49      4.89 o
   3   3   1       24.82       25.66      1.08 o
   4   3   1       38.84       37.98      1.48 o
   5   3   1        8.10        9.38      0.85 o
   6   3   1        3.98        3.94      0.80 o
  -6   4   1        0.97       -0.26      0.77 o
  -5   4   1        4.67        4.90      0.75 o
  -4   4   1      323.15      365.25      6.55 o
  -3   4   1     3749.40     3937.04     42.48 o
  -2   4   1        2.99        4.35      0.38 o
  -1   4   1      795.13      785.79      9.23 o
   0   4   1     3913.23     3800.60    275.68 o
   1   4   1       72.84       57.33      1.45 o
   2   4   1     1543.68     1562.41     17.79 o
   3   4   1      232.57      248.56      4.72 o
   4   4   1       47.93       37.40      1.59 o
   5   4   1       27.74       25.94      1.44 o
   6   4   1       23.44       26.80      1.38 o
  -6   5   1       11.62       11.31      0.94 o
  -5   5   1        9.49       11.17      1.05 o
  -4   5   1       23.93       27.46      1.38 o
  -3   5   1       49.19       61.26      1.80 o
  -2   5   1      507.54      536.03      7.41 o
  -1   5   1      279.90      286.29      4.31 o
   0   5   1        2.01        1.67      0.19 o
   1   5   1     2772.89     2654.29     28.55 o
   2   5   1      621.68      592.56      8.12 o
   3   5   1      283.45      308.64      5.65 o
   4   5   1        3.73        4.19      0.65 o
   5   5   1       72.15       74.50      2.50 o
   6   5   1      154.68      174.33      4.34 o
  -6   6   1       16.93       17.23      1.11 o
  -5   6   1        4.25        3.40      0.83 o
  -4   6   1       98.91      101.90      2.87 o
  -3   6   1       73.06       84.59      2.24 o
  -2   6   1        1.32        5.50      0.53 o
  -1   6   1      381.35      379.62      5.55 o
   0   6   1      125.20      117.52      1.72 o
   1   6   1       34.92       43.86      1.22 o
   2   6   1       35.97       34.73      1.22 o
   3   6   1      119.22      135.25      3.50 o
   4   6   1      573.89      577.31      9.50 o
   5   6   1       42.92       42.29      1.82 o
   6   6   1       77.25       74.60      2.16 o
  -6   7   1       65.31       58.20      1.99 o
  -5   7   1       87.24       91.60      2.82 o
  -4   7   1        8.51        7.81      0.81 o
  -3   7   1       35.18       36.07      1.44 o
  -2   7   1       54.56       72.74      2.24 o
  -1   7   1      175.92      171.03      3.37 o
   0   7   1      180.51      170.80      4.91 o
   1   7   1     1177.81     1178.38     14.10 o
   2   7   1     1711.85     1786.24     20.83 o
   3   7   1      173.22      175.99      4.15 o
   4   7   1       16.50       16.43      1.15 o
   5   7   1       31.07       35.19      1.58 o
   6   7   1      117.77      123.52      3.23 o
  -6   8   1        1.54        2.93      0.56 o
  -5   8   1       92.73       86.78      2.62 o
  -4   8   1      252.46      240.00      5.55 o
  -3   8   1      208.60      187.52      4.42 o
  -2   8   1      862.78      793.67     10.79 o
  -1   8   1      767.81      768.25     10.11 o
   0   8   1      617.20      553.93     20.81 o
   1   8   1      950.19      916.27     11.67 o
   2   8   1      126.72      106.62      2.89 o
   3   8   1       20.09       15.49      1.02 o
   4   8   1       23.10       21.14      1.29 o
   5   8   1       11.77       10.83      0.95 o
   6   8   1        0.97        3.40      0.54 o
  -6   9   1       19.49       18.90      0.96 o
  -5   9   1        0.20        1.17      0.61 o
  -4   9   1      142.98      127.83      3.83 o
  -3   9   1        7.71        4.50      0.63 o
  -2   9   1       10.23       11.36      0.82 o
  -1   9   1       44.18       56.10      1.65 o
   0   9   1        2.63        2.95      0.35 o
   1   9   1      133.69      168.61      3.67 o
   2   9   1      241.45      252.26      4.99 o
   3   9   1      249.08      253.21      5.36 o
   4   9   1       68.64       67.67      2.27 o
   5   9   1       15.49       14.99      0.97 o
   6   9   1        2.93        2.88      0.45 o
  -5  10   1       46.09       47.34      1.74 o
  -4  10   1      319.97      300.99      6.21 o
  -3  10   1      365.20      354.45      6.68 o
  -2  10   1      429.35      422.98      7.13 o
  -1  10   1      140.50      122.81      3.20 o
   0  10   1      895.39      884.30     22.10 o
   1  10   1      744.84      729.07     10.23 o
   2  10   1      134.41      130.94      3.51 o
   3  10   1       80.22       68.65      2.21 o
   4  10   1      108.90      114.57      3.51 o
   5  10   1        9.65       11.25      0.84 o
  -5  11   1      245.26      225.19      4.66 o
  -4  11   1      204.21      208.38      4.85 o
  -3  11   1      154.09      142.02      3.94 o
  -2  11   1      105.71      107.87      3.24 o
  -1  11   1       37.82       33.99      1.37 o
   0  11   1       77.04       73.27      1.54 o
   1  11   1       43.08       40.42      1.53 o
   2  11   1      263.56      240.34      5.10 o
   3  11   1      394.23      390.53      7.12 o
   4  11   1      693.32      664.19     10.22 o
   5  11   1       79.30       87.72      2.63 o
  -5  12   1       54.80       56.36      1.66 o
  -4  12   1        0.58        0.75      0.46 o
  -3  12   1       74.29       73.76      2.25 o
  -2  12   1      113.36      110.34      3.32 o
  -1  12   1        0.07       -0.65      0.65 o
   0  12   1        0.88        0.27      0.52 o
   1  12   1      128.40      121.32      3.41 o
   2  12   1       13.90       13.22      1.08 o
   3  12   1       22.32       23.73      1.28 o
   4  12   1        4.93        5.77      0.72 o
   5  12   1        3.21        1.92      0.39 o
  -5  13   1      109.08      119.72      2.75 o
  -4  13   1      235.30      229.07      4.81 o
  -3  13   1        6.11        5.80      0.68 o
  -2  13   1       55.91       55.20      1.92 o
  -1  13   1       16.58       16.17      1.09 o
   0  13   1        2.38        4.10      0.46 o
   1  13   1      141.48      148.43      3.88 o
   2  13   1       71.66       70.17      2.21 o
   3  13   1      314.30      310.08      6.06 o
   4  13   1      156.33      163.42      3.83 o
   5  13   1      111.70      115.15      2.57 o
  -4  14   1      167.76      175.65      3.85 o
  -3  14   1       35.99       38.17      1.54 o
  -2  14   1      312.58      298.71      5.94 o
  -1  14   1      131.00      128.68      3.66 o
   0  14   1      321.49      316.56      4.36 o
   1  14   1      998.50      985.28     13.64 o
   2  14   1        0.41        0.89      0.47 o
   3  14   1       15.45       15.88      1.06 o
   4  14   1       27.15       31.93      1.24 o
  -4  15   1        3.45        4.66      0.50 o
  -3  15   1        9.97       12.09      0.86 o
  -2  15   1        0.38        0.73      0.39 o
  -1  15   1        7.05        8.82      0.84 o
   0  15   1       10.71       10.42      0.69 o
   1  15   1      105.82      104.87      3.18 o
   2  15   1       21.78       21.56      1.19 o
   3  15   1       32.55       26.32      1.21 o
   4  15   1        0.16       -0.13      0.44 o
  -3  16   1      102.50      108.93      2.86 o
  -2  16   1       96.49       98.76      2.92 o
  -1  16   1      134.53      137.24      3.61 o
   0  16   1       64.05       63.81      1.44 o
   1  16   1       42.22       36.98      1.52 o
   2  16   1      122.86      121.25      3.22 o
   3  16   1        4.44        6.67      0.61 o
  -3  17   1       47.06       53.78      1.47 o
  -2  17   1       13.72       15.73      0.89 o
  -1  17   1      119.19      119.52      3.16 o
   0  17   1       59.18       62.28      2.74 o
   1  17   1      178.42      179.10      3.97 o
   2  17   1       15.15       16.66      0.93 o
   3  17   1       15.65       18.52      0.80 o
  -2  18   1        5.03        4.29      0.50 o
  -1  18   1        4.22        5.00      0.56 o
   0  18   1       41.60       39.56      0.98 o
   1  18   1       16.57       18.14      0.88 o
   2  18   1        3.31        3.25      0.42 o
  -1  19   1       14.27       14.41      0.72 o
   0  19   1      123.43      124.95      1.90 o
   1  19   1        0.42        1.74      0.30 o
  -6   0   2      129.51      133.95      3.91 o
  -5   0   2       47.77       46.87      1.86 o
  -4   0   2     1914.58     1818.67     21.63 o
  -3   0   2     1322.57     1340.35     15.66 o
  -2   0   2        5.96       10.04      0.48 o
  -1   0   2     8142.00     8606.13    115.68 o
   0   0   2       85.51       93.35      1.45 o
   1   0   2     1120.73     1167.97     12.68 o
   2   0   2     1779.16     1907.92     20.82 o
   3   0   2       80.42       80.19      2.27 o
   4   0   2      192.73      178.92      4.27 o
   5   0   2       13.58       14.76      1.09 o
   6   0   2       29.73       28.63      1.42 o
  -6   1   2      112.91      109.83      3.46 o
  -5   1   2      263.78      265.21      5.71 o
  -4   1   2       39.58       37.45      1.43 o
  -3   1   2      104.55      122.38      2.70 o
  -2   1   2      437.66      461.16      5.92 o
  -1   1   2     3959.91     4188.73     65.78 o
   0   1   2      176.37      175.63      1.65 o
   1   1   2     2219.76     2206.00     43.62 o
   2   1   2       10.09        8.12      0.49 o
   3   1   2      563.65      573.75      8.00 o
   4   1   2        1.94        3.04      0.59 o
   5   1   2      142.49      138.71      4.09 o
   6   1   2        5.32        6.15      0.72 o
  -6   2   2       49.00       55.77      2.01 o
  -5   2   2       32.65       35.99      1.64 o
  -4   2   2      110.02      118.64      3.18 o
  -3   2   2       40.38       33.47      1.14 o
  -2   2   2      669.80      733.89      8.79 o
  -1   2   2     7804.71     8293.79    115.68 o
   0   2   2     2626.77     2559.45     97.55 o
   1   2   2     1318.95     1355.61     14.69 o
   2   2   2      808.69      893.93     10.59 o
   3   2   2      250.63      265.59      4.65 o
   4   2   2        1.08        0.51      0.45 o
   5   2   2       71.15       69.83      2.28 o
   6   2   2        0.40        1.22      0.48 o
  -6   3   2       26.76       24.25      1.35 o
  -5   3   2        4.53        6.77      0.85 o
  -4   3   2       70.47       80.55      2.18 o
  -3   3   2       87.39      103.48      2.55 o
  -2   3   2       41.56       52.72      1.46 o
  -1   3   2     6394.49     6855.63    103.46 o
   0   3   2    11663.71    11600.81    109.82 o
   1   3   2     1177.57     1183.73     13.14 o
   2   3   2     2409.84     2497.09     26.97 o
   3   3   2      154.53      128.02      3.01 o
   4   3   2      908.99      878.90     12.17 o
   5   3   2      421.09      440.75      7.91 o
   6   3   2        0.62        1.43      0.49 o
  -6   4   2        0.16        1.04      0.51 o
  -5   4   2      142.48      147.41      4.05 o
  -4   4   2      681.89      721.75     10.44 o
  -3   4   2      215.19      183.72      3.71 o
  -2   4   2       24.44       34.41      1.04 o
  -1   4   2     1314.19     1314.78     14.61 o
   0   4   2     2320.20     2394.35     47.37 o
   1   4   2     1268.93     1290.58     14.46 o
   2   4   2      105.17      101.67      2.37 o
   3   4   2      285.69      332.26      5.64 o
   4   4   2      402.27      403.44      7.05 o
   5   4   2      430.34      434.09      7.78 o
   6   4   2       39.66       37.53      1.49 o
  -6   5   2       13.51       14.98      1.06 o
  -5   5   2        0.28        0.76      0.56 o
  -4   5   2       74.57       78.79      2.29 o
  -3   5   2      653.94      721.52      9.91 o
  -2   5   2      269.65      317.59      4.97 o
  -1   5   2     1713.51     1764.67     19.44 o
   0   5   2       22.14       24.80      1.36 o
   1   5   2      662.83      626.22      7.95 o
   2   5   2      138.90      161.25      3.28 o
   3   5   2      240.30      243.91      4.78 o
   4   5   2      596.15      587.10      9.36 o
   5   5   2       88.07       97.65      2.72 o
   6   5   2       33.94       35.63      1.46 o
  -6   6   2       60.72       56.72      1.99 o
  -5   6   2      185.13      183.62      4.79 o
  -4   6   2      788.21      785.25     11.62 o
  -3   6   2      240.55      201.24      4.32 o
  -2   6   2      177.83      141.12      3.11 o
  -1   6   2      598.32      526.41      7.11 o
   0   6   2      796.42      747.68     19.68 o
   1   6   2      251.79      307.34      4.82 o
   2   6   2      863.83      809.84     10.63 o
   3   6   2        8.82        8.37      0.77 o
   4   6   2      384.55      370.18      7.05 o
   5   6   2      131.48      129.72      3.85 o
   6   6   2       63.12       67.40      2.00 o
  -6   7   2        0.95        0.97      0.48 o
  -5   7   2       30.97       31.53      1.63 o
  -4   7   2       14.88       13.89      1.09 o
  -3   7   2       46.79       47.14      1.71 o
  -2   7   2        6.08        9.10      0.62 o
  -1   7   2      614.36      574.09      7.92 o
   0   7   2       69.12       66.54      1.36 o
   1   7   2      970.04      978.97     12.21 o
   2   7   2       59.72       61.10      1.75 o
   3   7   2      229.40      240.72      5.12 o
   4   7   2       39.38       34.85      1.63 o
   5   7   2        0.60        1.13      0.51 o
   6   7   2       86.07       83.35      2.49 o
  -6   8   2        4.80        4.87      0.67 o
  -5   8   2        8.96        7.69      0.91 o
  -4   8   2       70.96       80.09      2.54 o
  -3   8   2      204.30      204.13      4.71 o
  -2   8   2      268.41      301.17      5.47 o
  -1   8   2      593.71      551.43      7.93 o
   0   8   2      297.73      281.58      7.30 o
   1   8   2       13.11       18.39      0.93 o
   2   8   2        4.22        4.71      0.59 o
   3   8   2       55.84       55.41      1.91 o
   4   8   2      226.83      227.92      5.30 o
   5   8   2       14.03       13.11      1.02 o
   6   8   2        0.16        0.52      0.41 o
  -6   9   2       81.59       79.01      2.35 o
  -5   9   2        4.10        4.76      0.77 o
  -4   9   2       70.20       66.38      2.29 o
  -3   9   2        3.85        4.62      0.76 o
  -2   9   2      140.36      150.95      3.71 o
  -1   9   2      125.56      146.54      3.42 o
   0   9   2      869.07      884.65     14.37 o
   1   9   2      203.02      186.91      3.99 o
   2   9   2      644.49      616.40      9.25 o
   3   9   2      532.48      520.76      8.65 o
   4   9   2      307.75      316.16      6.39 o
   5   9   2      278.85      278.41      5.56 o
  -5  10   2       51.07       52.27      1.85 o
  -4  10   2        0.68        0.38      0.68 o
  -3  10   2      193.85      196.47      4.72 o
  -2  10   2      754.52      732.40     10.63 o
  -1  10   2      299.83      286.82      5.39 o
   0  10   2      308.23      308.33      5.30 o
   1  10   2      616.09      580.89      8.74 o
   2  10   2      125.32      125.18      3.47 o
   3  10   2       22.28       20.84      1.23 o
   4  10   2      137.75      141.25      3.94 o
   5  10   2        0.52        0.87      0.44 o
  -5  11   2       10.09        7.90      0.72 o
  -4  11   2       16.01       16.24      1.11 o
  -3  11   2       44.94       41.21      1.71 o
  -2  11   2        2.43        3.82      0.63 o
  -1  11   2      266.21      257.10      5.20 o
   0  11   2        1.62        0.86      0.33 o
   1  11   2       26.88       25.56      1.24 o
   2  11   2       66.32       74.22      2.21 o
   3  11   2      365.91      378.74      7.05 o
   4  11   2      210.45      225.31      5.02 o
   5  11   2       16.15       17.25      0.91 o
  -5  12   2       70.06       70.16      1.89 o
  -4  12   2        8.00       10.15      0.89 o
  -3  12   2      223.56      226.58      5.13 o
  -2  12   2     1052.64     1017.44     13.99 o
  -1  12   2     1265.72     1245.60     16.19 o
   0  12   2      698.99      691.31      9.22 o
   1  12   2       68.32       59.07      1.94 o
   2  12   2        1.66        0.52      0.64 o
   3  12   2      178.71      165.26      4.24 o
   4  12   2       71.59       75.59      2.16 o
   5  12   2        0.72        0.37      0.31 o
  -5  13   2       37.64       42.34      1.31 o
  -4  13   2        2.24        1.19      0.45 o
  -3  13   2        1.77        1.30      0.61 o
  -2  13   2        4.32        4.21      0.65 o
  -1  13   2       90.23       89.42      2.49 o
   0  13   2        0.71        0.99      0.31 o
   1  13   2      798.59      803.66     11.67 o
   2  13   2        0.73        2.88      0.56 o
   3  13   2      191.98      192.21      4.50 o
   4  13   2       11.84        9.88      0.81 o
  -4  14   2       35.31       39.01      1.44 o
  -3  14   2        2.38        2.90      0.56 o
  -2  14   2      149.12      145.01      3.86 o
  -1  14   2      234.41      230.48      5.09 o
   0  14   2       73.24       75.00      1.59 o
   1  14   2        1.98        3.52      0.51 o
   2  14   2       84.99       85.49      2.40 o
   3  14   2       15.35       15.04      1.01 o
   4  14   2        9.15        7.67      0.61 o
  -4  15   2       64.94       75.90      2.19 o
  -3  15   2       34.19       32.34      1.34 o
  -2  15   2       13.73       13.26      0.95 o
  -1  15   2        8.21        9.34      0.81 o
   0  15   2      220.97      223.50      3.52 o
   1  15   2       56.37       55.40      1.91 o
   2  15   2      301.35      317.50      5.97 o
   3  15   2      126.62      132.36      3.26 o
   4  15   2      170.41      184.12      3.42 o
  -3  16   2       60.48       60.27      1.72 o
  -2  16   2      137.09      140.70      3.54 o
  -1  16   2        3.33        4.68      0.62 o
   0  16   2      104.88      108.01      2.24 o
   1  16   2        7.61        7.19      0.75 o
   2  16   2        2.18        3.29      0.56 o
   3  16   2        0.73        1.21      0.33 o
  -3  17   2        3.01        2.74      0.41 o
  -2  17   2        4.95        5.64      0.59 o
  -1  17   2       78.49       81.49      2.17 o
   0  17   2       14.43       15.27      0.68 o
   1  17   2       21.87       23.29      1.09 o
   2  17   2        0.91        1.91      0.32 o
   3  17   2       45.85       49.25      1.54 o
  -2  18   2       83.77       85.14      2.19 o
  -1  18   2        1.73        2.48      0.42 o
   0  18   2        6.28        8.37      1.39 o
   1  18   2      103.50      104.59      2.64 o
   2  18   2        0.36        0.56      0.30 o
   0  19   2       38.35       34.92      1.27 o
  -6   1   3      609.09      591.60      9.56 o
  -5   1   3      296.44      301.82      6.15 o
  -4   1   3      330.07      354.74      6.19 o
  -3   1   3      227.58      226.38      4.08 o
  -2   1   3       64.45       55.09      1.46 o
  -1   1   3       15.71       15.09      0.51 o
   0   1   3      637.75      668.71     25.15 o
   1   1   3     4963.51     4936.40     82.85 o
   2   1   3     4500.16     4715.82     49.36 o
   3   1   3      410.94      452.93      6.88 o
   4   1   3      319.46      307.24      5.92 o
   5   1   3      136.65      144.21      4.10 o
   6   1   3       35.36       37.07      1.58 o
  -6   2   3       27.41       31.65      1.56 o
  -5   2   3      725.51      748.21     11.23 o
  -4   2   3      429.56      451.16      7.34 o
  -3   2   3       21.28       15.35      0.77 o
  -2   2   3     1169.36     1262.65     14.32 o
  -1   2   3     9644.18    10097.99    141.73 o
   0   2   3     2276.36     2328.88     32.90 o
   1   2   3       23.70       24.64      0.73 o
   2   2   3      110.01      130.67      2.66 o
   3   2   3      433.46      450.11      6.86 o
   4   2   3        6.47        3.80      0.56 o
   5   2   3       79.65       79.18      2.41 o
   6   2   3      120.70      117.71      3.41 o
  -6   3   3        7.38        9.32      0.96 o
  -5   3   3        1.90        2.61      0.72 o
  -4   3   3        0.47        0.45      0.45 o
  -3   3   3       22.78       32.74      1.16 o
  -2   3   3       32.85       42.35      1.13 o
  -1   3   3     2100.97     2045.73     21.91 o
   0   3   3      608.09      590.10     14.28 o
   1   3   3      824.45      863.29     10.10 o
   2   3   3      414.99      447.32      6.30 o
   3   3   3        1.11        0.65      0.28 o
   4   3   3      114.63      114.23      3.31 o
   5   3   3       37.98       35.05      1.64 o
   6   3   3        0.09       -0.57      0.65 o
  -6   4   3      112.63      113.86      3.43 o
  -5   4   3       20.85       26.85      1.44 o
  -4   4   3      758.34      771.21     11.00 o
  -3   4   3       70.03       72.87      2.19 o
  -2   4   3      380.52      386.61      5.59 o
  -1   4   3     2523.17     2677.84     28.50 o
   0   4   3       15.89       17.83      0.55 o
   1   4   3        2.52        1.12      0.28 o
   2   4   3      125.84      125.52      2.76 o
   3   4   3      141.42      139.77      3.35 o
   4   4   3      174.45      173.34      4.26 o
   5   4   3        7.35        7.47      0.81 o
   6   4   3      327.90      315.49      5.84 o
  -6   5   3        9.00       10.01      0.86 o
  -5   5   3       14.27       14.34      1.13 o
  -4   5   3       37.52       40.97      1.66 o
  -3   5   3       28.69       23.03      1.08 o
  -2   5   3     1498.25     1582.64     18.15 o
  -1   5   3      964.35      913.37     10.93 o
   0   5   3     1962.88     1926.74     14.93 o
   1   5   3     1426.52     1475.25     16.77 o
   2   5   3     2130.88     2149.01     24.15 o
   3   5   3      205.12      192.84      4.19 o
   4   5   3      306.26      304.63      6.10 o
   5   5   3      246.87      250.34      5.49 o
   6   5   3       55.69       47.56      1.63 o
  -6   6   3        1.92        0.75      0.56 o
  -5   6   3        7.31        9.87      0.95 o
  -4   6   3        0.01       -0.62      0.62 o
  -3   6   3       48.04       54.04      1.72 o
  -2   6   3      377.56      406.16      6.24 o
  -1   6   3      324.55      349.91      5.30 o
   0   6   3     1361.70     1430.21     11.59 o
   1   6   3     1982.30     2092.84     23.32 o
   2   6   3     1167.26     1253.74     15.30 o
   3   6   3       15.60       13.74      0.93 o
   4   6   3        0.02        0.37      0.43 o
   5   6   3       17.63       19.06      1.20 o
   6   6   3       35.30       34.70      1.33 o
  -6   7   3        3.81        3.96      0.61 o
  -5   7   3       60.77       52.46      2.11 o
  -4   7   3       55.47       52.16      1.96 o
  -3   7   3      118.67      118.27      3.30 o
  -2   7   3       68.54       63.60      1.78 o
  -1   7   3      863.30      792.71     10.28 o
   0   7   3     2359.61     2424.21     73.26 o
   1   7   3      957.02      970.23     12.22 o
   2   7   3      236.59      240.39      4.71 o
   3   7   3       46.88       45.81      1.71 o
   4   7   3       32.50       30.96      1.53 o
   5   7   3      150.57      152.46      4.06 o
   6   7   3       24.62       24.07      1.09 o
  -6   8   3       49.17       48.82      1.66 o
  -5   8   3      148.37      132.80      4.08 o
  -4   8   3      155.77      133.51      3.97 o
  -3   8   3      279.06      249.07      5.29 o
  -2   8   3      678.27      647.71      9.41 o
  -1   8   3      204.71      184.40      3.85 o
   0   8   3      181.57      181.81      4.97 o
   2   8   3        9.09       11.23      0.81 o
   3   8   3        3.43        3.81      0.75 o
   4   8   3       89.93       87.97      2.63 o
   5   8   3       89.02       91.36      2.54 o
  -6   9   3       13.77       14.30      0.83 o
  -5   9   3       81.76       72.20      2.32 o
  -4   9   3      120.49      105.75      2.95 o
  -3   9   3        0.29       -0.45      0.50 o
  -2   9   3        0.07        0.36      0.36 o
  -1   9   3       41.02       45.97      1.57 o
   0   9   3        5.31        8.14      1.10 o
   1   9   3      172.43      197.49      4.25 o
   2   9   3       32.90       32.62      1.44 o
   3   9   3      130.29      131.92      3.80 o
   4   9   3      120.81      115.95      3.55 o
   5   9   3        1.17        2.59      0.57 o
  -5  10   3       54.08       56.51      1.93 o
  -4  10   3      130.11      119.30      3.69 o
  -3  10   3      140.03      121.27      3.61 o
  -2  10   3       12.05       12.01      0.89 o
  -1  10   3      508.03      460.88      7.50 o
   0  10   3      130.65      137.99      5.99 o
   1  10   3      209.33      223.03      4.74 o
   2  10   3      155.49      141.83      3.77 o
   3  10   3       15.59       15.80      1.20 o
   4  10   3        5.72        6.63      0.72 o
   5  10   3       50.34       55.98      1.74 o
  -5  11   3        2.06        2.35      0.56 o
  -4  11   3       37.78       34.26      1.55 o
  -3  11   3       36.74       32.43      1.52 o
  -2  11   3        0.41        1.54      0.48 o
  -1  11   3      116.05      114.06      3.27 o
   0  11   3      367.32      339.07     11.05 o
   1  11   3      157.96      148.86      3.84 o
   2  11   3       36.10       31.68      1.49 o
   3  11   3      754.33      707.77     10.82 o
   4  11   3       39.08       41.71      1.63 o
   5  11   3       10.14        7.77      0.67 o
  -5  12   3        3.80        5.77      0.61 o
  -4  12   3        4.07        5.88      0.67 o
  -3  12   3      107.62      102.51      2.77 o
  -2  12   3        0.31        0.76      0.48 o
  -1  12   3       19.46       17.14      1.11 o
   0  12   3       17.04       18.29      0.84 o
   1  12   3       30.85       33.76      1.49 o
   2  12   3        2.61        2.82      0.58 o
   3  12   3        1.51        2.71      0.59 o
   4  12   3        0.12       -0.21      0.48 o
   5  12   3       88.25       88.53      2.22 o
  -5  13   3        0.22        1.38      0.37 o
  -4  13   3        1.41        0.56      0.74 o
  -3  13   3       77.10       76.04      2.31 o
  -2  13   3        5.48        7.22      0.78 o
  -1  13   3        9.48       10.24      0.97 o
   0  13   3      156.96      150.45      2.81 o
   1  13   3       40.21       35.71      1.55 o
   2  13   3      532.64      530.56      8.71 o
   3  13   3       97.21       96.17      3.04 o
   4  13   3        0.37        0.52      0.34 o
  -4  14   3       80.08       93.22      2.64 o
  -3  14   3      317.63      327.11      6.13 o
  -2  14   3       43.66       47.53      1.76 o
  -1  14   3       39.35       41.82      1.64 o
   0  14   3       44.93       39.04      1.98 o
   1  14   3       35.77       34.13      1.48 o
   2  14   3        2.05        0.16      0.64 o
   3  14   3        9.31        9.24      0.75 o
   4  14   3      102.14      112.30      2.68 o
  -4  15   3       82.89       81.35      2.25 o
  -3  15   3        4.45        4.98      0.65 o
  -2  15   3       16.84       18.81      1.09 o
  -1  15   3       85.29       85.98      2.38 o
   0  15   3      109.02      107.44      2.32 o
   1  15   3       12.21       12.96      0.93 o
   2  15   3       15.54       12.75      0.90 o
   3  15   3        2.13        1.96      0.48 o
  -3  16   3       11.13       13.39      0.81 o
  -2  16   3       44.92       49.75      1.69 o
  -1  16   3       17.55       20.28      1.10 o
   0  16   3       28.20       32.22      1.01 o
   1  16   3       50.86       50.48      1.69 o
   2  16   3       26.49       26.99      1.16 o
   3  16   3        5.75        8.31      0.58 o
  -3  17   3        0.05        0.19      0.42 o
  -2  17   3       56.83       57.67      1.64 o
  -1  17   3       76.65       80.20      2.48 o
   0  17   3      384.74      390.90      4.58 o
   1  17   3      102.23      103.29      2.80 o
   2  17   3       10.85       13.34      0.78 o
  -2  18   3        0.57        0.77      0.28 o
  -1  18   3        1.54        1.50      0.42 o
   0  18   3        6.11        5.28      0.40 o
   1  18   3        0.73       -0.27      0.46 o
  -6   0   4        3.38        2.44      0.74 o
  -5   0   4        1.54        1.57      0.67 o
  -4   0   4      647.18      679.97      9.91 o
  -3   0   4      505.93      506.78      7.30 o
  -2   0   4     3763.27     4032.64     42.41 o
  -1   0   4      331.52      346.50      4.68 o
   0   0   4     1000.22     1003.07     11.67 o
   1   0   4      588.21      654.26      8.04 o
   2   0   4      356.21      442.05      6.32 o
   3   0   4       10.03        2.30      0.48 o
   4   0   4      210.71      240.57      5.22 o
   5   0   4        1.14        1.76      0.55 o
   6   0   4      138.92      131.84      3.48 o
  -6   1   4        8.53        8.64      0.93 o
  -5   1   4      248.86      254.42      5.51 o
  -4   1   4       25.26       26.48      1.25 o
  -3   1   4       40.45       60.18      1.61 o
  -2   1   4      164.72      163.95      3.01 o
  -1   1   4      224.22      208.56      3.22 o
   0   1   4        7.01        9.96      0.77 o
   1   1   4      775.24      798.22      9.53 o
   2   1   4      201.25      216.23      3.84 o
   3   1   4       68.21       69.71      1.90 o
   4   1   4       92.59      105.29      3.20 o
   5   1   4        5.68        4.59      0.70 o
   6   1   4       17.30       21.39      1.13 o
  -6   2   4       47.66       46.24      1.82 o
  -5   2   4      104.60       98.63      2.74 o
  -4   2   4       78.10       82.58      2.21 o
  -3   2   4      641.82      712.59      9.53 o
  -2   2   4        3.14        5.23      0.44 o
  -1   2   4      450.18      461.41      5.97 o
   0   2   4      129.11      129.56      4.73 o
   1   2   4       11.37       10.37      0.55 o
   2   2   4      532.54      603.62      8.08 o
   3   2   4      283.98      267.44      4.99 o
   4   2   4       16.64       15.83      1.03 o
   5   2   4        0.50        1.79      0.41 o
   6   2   4       61.49       66.65      1.91 o
  -6   3   4        2.56        1.81      0.69 o
  -5   3   4      118.79      121.76      3.57 o
  -4   3   4      167.95      169.38      4.03 o
  -3   3   4       42.88       57.40      1.62 o
  -2   3   4      979.71     1019.59     12.19 o
  -1   3   4      843.48      830.47      9.88 o
   0   3   4      756.11      745.17     11.16 o
   1   3   4     2317.96     2348.55     25.43 o
   2   3   4      631.63      662.09      8.80 o
   3   3   4       68.00       64.97      1.85 o
   4   3   4      339.35      363.62      6.69 o
   5   3   4       32.82       41.62      1.68 o
   6   3   4        0.19       -0.06      0.52 o
  -6   4   4       27.52       30.35      1.47 o
  -5   4   4      268.73      267.65      5.78 o
  -4   4   4       50.41       53.56      1.82 o
  -3   4   4      282.83      277.34      5.02 o
  -2   4   4        3.25        5.21      0.50 o
  -1   4   4       10.16       11.26      0.61 o
   0   4   4      519.95      543.88     18.81 o
   1   4   4     1404.68     1532.63     17.36 o
   2   4   4        4.06        8.36      0.62 o
   3   4   4       76.81       81.82      2.17 o
   4   4   4       80.60       82.14      2.37 o
   5   4   4      126.15      125.83      3.60 o
   6   4   4       41.17       41.94      1.41 o
  -6   5   4        0.06        0.23      0.63 o
  -5   5   4        0.05        1.19      0.61 o
  -4   5   4       40.16       37.28      1.57 o
  -3   5   4       30.12       28.58      1.19 o
  -2   5   4     1126.21     1118.92     13.61 o
  -1   5   4     1326.91     1327.48     15.36 o
   0   5   4        5.06        4.44      0.30 o
   1   5   4      386.57      363.55      5.52 o
   2   5   4      298.24      310.81      5.32 o
   3   5   4       41.81       47.22      1.66 o
   4   5   4       18.14       20.78      1.24 o
   5   5   4       80.86       83.71      2.43 o
   6   5   4       10.49       11.21      0.79 o
  -6   6   4       90.68       88.64      2.41 o
  -5   6   4      289.04      281.11      6.04 o
  -4   6   4      986.05      948.35     13.35 o
  -3   6   4        4.78        5.87      0.68 o
  -2   6   4        3.12        3.85      0.50 o
  -1   6   4       81.06       76.47      2.11 o
   0   6   4      288.47      327.07      4.95 o
   1   6   4      928.24      985.59     12.28 o
   2   6   4     1064.32     1091.38     13.85 o
   3   6   4      848.87      828.70     11.73 o
   4   6   4      932.81      891.34     12.87 o
   5   6   4      103.74      108.54      3.37 o
   6   6   4       67.86       65.85      2.05 o
  -6   7   4        1.03        1.55      0.53 o
  -5   7   4        2.31        1.86      0.59 o
  -4   7   4      108.40      113.50      3.56 o
  -3   7   4       62.74       59.99      1.92 o
  -2   7   4        1.57        2.60      0.48 o
  -1   7   4       31.85       52.36      1.54 o
   0   7   4      625.40      566.68      7.76 o
   1   7   4      479.46      440.31      6.81 o
   2   7   4        3.32        3.88      0.49 o
   3   7   4      306.30      300.94      5.97 o
   4   7   4        3.87        3.72      0.77 o
   5   7   4        9.33       10.21      0.89 o
  -6   8   4        0.19        0.37      0.56 o
  -5   8   4      212.59      197.51      4.91 o
  -4   8   4      289.24      251.96      5.73 o
  -3   8   4        0.20        1.60      0.54 o
  -2   8   4      120.40       94.57      2.85 o
  -1   8   4      164.18      181.50      3.90 o
   0   8   4       29.97       32.91      0.88 o
   1   8   4      133.76      144.57      3.48 o
   2   8   4      185.55      179.09      4.19 o
   3   8   4     3788.65     3603.36     40.77 o
   4   8   4      266.10      260.50      5.69 o
   5   8   4        0.11        0.36      0.42 o
  -6   9   4        0.81        1.17      0.42 o
  -5   9   4        0.75        1.38      0.50 o
  -4   9   4        9.54       10.28      0.93 o
  -3   9   4      541.91      491.06      8.47 o
  -2   9   4      652.27      618.34      9.48 o
  -1   9   4     1249.95     1163.49     14.99 o
   0   9   4      333.94      288.18      3.84 o
   1   9   4      193.46      175.14      4.08 o
   2   9   4     1725.06     1648.65     20.52 o
   3   9   4      172.34      169.83      4.47 o
   4   9   4       37.58       38.61      1.65 o
   5   9   4       12.46        9.33      0.78 o
  -5  10   4       12.31       16.07      1.02 o
  -4  10   4        4.88        3.78      0.61 o
  -3  10   4      450.65      425.95      7.76 o
  -2  10   4      326.06      317.14      6.20 o
  -1  10   4        0.34        1.32      0.45 o
   0  10   4      121.39      107.80      2.86 o
   1  10   4      266.03      260.84      5.35 o
   2  10   4       41.84       40.25      1.68 o
   3  10   4        3.29        4.42      0.73 o
   4  10   4        8.98        7.38      0.83 o
   5  10   4      106.06      112.72      2.86 o
  -5  11   4        2.47        3.67      0.56 o
  -4  11   4       14.15       16.95      1.13 o
  -3  11   4       35.42       33.22      1.52 o
  -2  11   4      152.75      138.41      3.89 o
  -1  11   4      328.26      311.66      6.04 o
   0  11   4       57.83       56.40      1.34 o
   1  11   4       88.52       85.35      2.41 o
   2  11   4       99.04       98.99      2.67 o
   3  11   4        3.59        3.83      0.68 o
   4  11   4        8.94        8.46      0.75 o
   5  11   4       50.15       56.07      1.47 o
  -5  12   4       34.36       41.70      1.37 o
  -4  12   4      273.89      269.83      5.51 o
  -3  12   4       41.11       41.58      1.70 o
  -2  12   4      276.79      255.60      5.51 o
  -1  12   4       86.57       79.39      2.36 o
   0  12   4        7.57       10.31      0.88 o
   1  12   4       27.98       25.23      1.35 o
   2  12   4      192.60      187.30      4.62 o
   3  12   4       31.08       35.77      1.52 o
   4  12   4       90.49       94.15      2.77 o
  -4  13   4        0.02        0.13      0.45 o
  -3  13   4      291.96      289.27      5.86 o
  -2  13   4       20.31       17.77      1.12 o
  -1  13   4      171.26      168.57      4.26 o
   0  13   4      225.83      211.51      3.45 o
   1  13   4       35.05       34.94      1.54 o
   2  13   4      165.11      168.47      4.27 o
   3  13   4       78.69       76.64      2.19 o
   4  13   4        4.45        4.52      0.50 o
  -4  14   4        6.86        5.36      0.55 o
  -3  14   4       59.12       58.80      1.90 o
  -2  14   4        7.95        6.05      0.73 o
  -1  14   4        0.72        0.85      0.48 o
   0  14   4        8.88       10.79      0.83 o
   1  14   4        0.15        0.96      0.51 o
   2  14   4       21.19       19.63      1.12 o
   3  14   4        7.14        7.68      0.67 o
   4  14   4        4.32        5.56      0.51 o
  -4  15   4       25.43       25.49      0.96 o
  -3  15   4      106.29       95.96      2.77 o
  -2  15   4      152.00      146.46      3.70 o
  -1  15   4      281.89      283.81      5.62 o
   0  15   4      410.09      398.91     10.00 o
   1  15   4       88.47       93.62      2.96 o
   2  15   4      105.96      116.83      3.20 o
   3  15   4      112.83      116.24      2.83 o
  -3  16   4       23.92       21.90      0.96 o
  -2  16   4        4.46        4.34      0.56 o
  -1  16   4       91.48       92.56      2.82 o
   0  16   4       17.78       21.70      0.79 o
   1  16   4       55.44       56.90      1.78 o
   2  16   4       77.54       79.01      2.33 o
   3  16   4      112.33      101.72      2.37 o
  -2  17   4       10.47        9.02      0.67 o
  -1  17   4       24.22       24.98      1.09 o
   0  17   4        3.85        4.69      0.40 o
   1  17   4        3.15        4.92      0.59 o
   2  17   4        3.89        4.76      0.52 o
  -1  18   4        0.96        1.01      0.41 o
   0  18   4        2.44        2.16      0.31 o
   1  18   4       17.99       17.97      0.81 o
  -6   1   5        4.18        5.03      0.77 o
  -5   1   5      158.45      159.06      4.25 o
  -4   1   5        4.42        3.30      0.60 o
  -3   1   5       88.28       81.28      2.36 o
  -2   1   5     1641.84     1650.77     18.70 o
  -1   1   5       33.77       22.32      0.79 o
   0   1   5      260.64      250.07      2.75 o
   1   1   5      633.11      587.51      7.71 o
   2   1   5       37.55       35.89      1.23 o
   3   1   5        3.88        5.61      0.59 o
   4   1   5        2.72       10.51      0.84 o
   5   1   5       81.03       65.63      2.15 o
   6   1   5       23.88       21.51      1.00 o
  -6   2   5      187.34      189.13      4.47 o
  -5   2   5       37.43       41.92      1.71 o
  -4   2   5      120.49      124.71      3.44 o
  -3   2   5        0.55       -0.36      0.48 o
  -2   2   5        3.55        8.57      0.57 o
  -1   2   5      149.39      149.19      2.81 o
   0   2   5     1102.46     1136.87      9.30 o
   1   2   5      315.17      339.89      5.13 o
   2   2   5      223.99      222.51      4.18 o
   3   2   5      570.77      549.17      8.42 o
   4   2   5      454.70      443.03      7.71 o
   5   2   5      165.97      163.37      4.16 o
   6   2   5      244.00      216.60      4.22 o
  -6   3   5       34.66       29.91      1.42 o
  -5   3   5       28.54       26.01      1.44 o
  -4   3   5        1.07        1.22      0.45 o
  -3   3   5      240.98      256.15      4.80 o
  -2   3   5      380.73      427.99      6.29 o
  -1   3   5      263.98      268.40      4.28 o
   0   3   5     1357.86     1550.40     29.40 o
   1   3   5      623.52      661.14      8.64 o
   2   3   5       13.69       13.93      0.77 o
   3   3   5        7.40       11.77      0.83 o
   4   3   5        0.63       -0.66      0.66 o
   5   3   5       22.97       20.95      1.19 o
   6   3   5        1.35        2.33      0.44 o
  -6   4   5       73.11       74.49      2.21 o
  -5   4   5      182.67      179.32      4.54 o
  -4   4   5       50.32       50.99      1.81 o
  -3   4   5        1.57        1.28      0.39 o
  -2   4   5      869.87      892.08     11.31 o
  -1   4   5       77.25       61.72      1.80 o
   0   4   5     2089.06     2225.37     33.78 o
   1   4   5      101.66       97.44      2.45 o
   2   4   5       89.09      104.68      2.77 o
   3   4   5      567.57      552.38      8.61 o
   4   4   5       24.28       23.44      1.26 o
   5   4   5      318.25      318.25      6.14 o
  -6   5   5      104.74      113.71      3.24 o
  -5   5   5      159.32      159.06      4.25 o
  -4   5   5        0.75        0.70      0.42 o
  -3   5   5      576.73      607.61      9.01 o
  -2   5   5     2363.82     2409.82     27.01 o
  -1   5   5     4114.20     4312.08     45.83 o
   0   5   5      571.78      609.70     18.73 o
   1   5   5       60.74       48.31      1.44 o
   2   5   5       52.91       51.84      1.63 o
   3   5   5      410.36      419.48      7.25 o
   4   5   5       39.72       39.43      1.66 o
   5   5   5        0.45        0.23      0.76 o
  -6   6   5        2.03        0.42      0.55 o
  -5   6   5        1.41        1.80      0.59 o
  -4   6   5       12.12       12.09      1.04 o
  -3   6   5      193.50      203.79      4.48 o
  -2   6   5      621.99      619.20      8.87 o
  -1   6   5      421.75      403.61      6.26 o
   0   6   5       17.66       14.17      0.61 o
   1   6   5       10.25       11.43      0.74 o
   2   6   5      140.99      144.05      3.53 o
   3   6   5       58.37       60.53      2.03 o
   4   6   5      349.57      351.48      6.77 o
   5   6   5        1.50        2.39      0.54 o
  -6   7   5        1.12        1.72      0.51 o
  -5   7   5       53.26       54.90      2.04 o
  -4   7   5      222.39      205.55      4.95 o
  -3   7   5      154.92      139.74      3.75 o
  -2   7   5     1231.35     1243.68     15.67 o
  -1   7   5      858.62      801.60     10.77 o
   0   7   5      158.61      139.39      6.49 o
   1   7   5      993.10      946.08     12.44 o
   2   7   5      228.45      211.73      4.59 o
   3   7   5       56.89       56.04      2.02 o
   4   7   5      425.96      439.83      7.91 o
   5   7   5        0.75        0.82      0.40 o
  -6   8   5       43.70       48.89      1.54 o
  -5   8   5      108.19      105.61      2.85 o
  -4   8   5       41.85       41.96      1.79 o
  -3   8   5       96.49      100.77      2.70 o
  -2   8   5        2.67        3.10      0.56 o
  -1   8   5        5.65        6.54      0.64 o
   0   8   5       16.48       15.07      0.64 o
   1   8   5      227.28      258.49      5.12 o
   2   8   5      262.35      257.87      5.37 o
   3   8   5      200.38      189.46      4.71 o
   4   8   5      140.13      138.58      3.94 o
   5   8   5      155.53      149.31      3.60 o
  -5   9   5        8.69        9.56      0.89 o
  -4   9   5        1.10        1.51      0.50 o
  -3   9   5        1.23        0.47      0.72 o
  -2   9   5      385.72      360.65      6.65 o
  -1   9   5        0.24        0.00      0.43 o
   0   9   5       84.62       84.68      5.72 o
   1   9   5        0.60        1.95      0.48 o
   2   9   5       42.34       43.04      1.72 o
   3   9   5       19.47       23.10      1.30 o
   4   9   5      192.38      193.90      4.63 o
   5   9   5        0.06        0.48      0.38 o
  -5  10   5       40.56       46.94      1.68 o
  -4  10   5        8.34        9.08      0.89 o
  -3  10   5        3.94        4.15      0.67 o
  -2  10   5      620.09      578.58      9.40 o
  -1  10   5        0.39       -0.51      0.59 o
   0  10   5      100.26      100.50      2.22 o
   1  10   5       29.36       26.32      1.34 o
   2  10   5      442.32      427.13      7.70 o
   3  10   5        0.97        0.43      0.59 o
   4  10   5       14.02       17.24      1.06 o
   5  10   5      116.98      129.87      2.84 o
  -5  11   5        4.90        5.12      0.59 o
  -4  11   5      252.63      245.35      5.36 o
  -3  11   5       30.55       25.10      1.39 o
  -2  11   5       23.68       22.13      1.27 o
  -1  11   5        8.10        5.88      0.69 o
   0  11   5      471.49      426.35     13.89 o
   1  11   5      226.49      216.84      4.99 o
   2  11   5      365.38      346.39      6.72 o
   3  11   5       20.69       17.12      1.11 o
   4  11   5        0.08        0.54      0.56 o
  -5  12   5        3.71        3.97      0.47 o
  -4  12   5      124.80      118.63      3.35 o
  -3  12   5        5.68        7.44      0.77 o
  -2  12   5       43.27       44.13      1.72 o
  -1  12   5        1.00        1.37      0.54 o
   0  12   5      227.55      213.26      3.55 o
   1  12   5        0.03       -0.45      0.63 o
   2  12   5      100.37      102.25      3.22 o
   3  12   5        4.19        3.91      0.61 o
   4  12   5       40.72       40.68      1.37 o
  -4  13   5       63.85       66.92      1.92 o
  -3  13   5       15.89       18.22      1.14 o
  -2  13   5        4.75        4.51      0.74 o
  -1  13   5      130.51      120.14      3.55 o
   0  13   5        0.95        1.17      0.31 o
   1  13   5      175.64      157.83      4.09 o
   2  13   5      118.99      115.16      3.36 o
   3  13   5       29.95       31.70      1.33 o
   4  13   5        3.24        4.28      0.43 o
  -4  14   5       25.35       25.79      1.08 o
  -3  14   5       98.09       97.10      2.87 o
  -2  14   5       10.63       12.97      0.98 o
  -1  14   5        0.72        0.39      0.45 o
   0  14   5        4.26        5.31      0.85 o
   1  14   5       26.85       30.50      1.41 o
   2  14   5       96.04      101.76      3.02 o
   3  14   5       74.09       76.08      2.34 o
  -3  15   5        0.11        0.26      0.34 o
  -2  15   5        0.01        0.60      0.40 o
  -1  15   5       48.83       50.80      1.77 o
   0  15   5       15.58       16.36      0.73 o
   1  15   5       24.43       25.21      1.22 o
   2  15   5        4.02        5.16      0.59 o
   3  15   5        5.33        5.58      0.55 o
  -3  16   5       14.58       12.92      0.72 o
  -2  16   5        1.03        1.75      0.40 o
  -1  16   5       12.63       11.35      0.83 o
   0  16   5        1.80        2.47      0.35 o
   1  16   5       37.69       38.97      1.42 o
   2  16   5       53.35       51.84      1.49 o
  -2  17   5       49.10       53.63      1.45 o
  -1  17   5      187.23      199.16      3.92 o
   0  17   5      140.98      154.52      2.88 o
   1  17   5       67.50       75.54      2.14 o
  -1  18   5        2.83        4.35      0.45 o
   0  18   5        4.80        7.58      0.37 o
  -6   0   6        4.12        4.68      0.75 o
  -5   0   6      102.09      111.66      3.50 o
  -4   0   6      107.37      101.76      3.15 o
  -3   0   6        8.79       11.83      0.81 o
  -2   0   6        6.38        7.61      0.56 o
  -1   0   6       19.14       10.68      0.61 o
   0   0   6     1429.12     1451.21     34.37 o
   1   0   6       85.02       95.61      2.41 o
   2   0   6     1130.12     1067.60     13.54 o
   3   0   6      611.69      586.25      9.07 o
   4   0   6      158.40      171.28      4.36 o
   5   0   6      197.72      200.59      4.58 o
  -6   1   6        4.38        5.47      0.72 o
  -5   1   6       46.01       45.59      1.81 o
  -4   1   6       95.34       94.77      2.99 o
  -3   1   6      498.58      531.75      8.00 o
  -2   1   6        2.42        0.83      0.28 o
  -1   1   6      485.76      472.86      6.62 o
   0   1   6      308.51      298.62      5.97 o
   1   1   6       28.52       23.40      0.95 o
   2   1   6      335.94      359.88      6.01 o
   3   1   6        0.14        0.83      0.38 o
   4   1   6       10.91        8.93      0.81 o
   5   1   6        1.30        1.71      0.48 o
  -6   2   6       20.82       20.07      1.16 o
  -5   2   6        2.68        1.54      0.69 o
  -4   2   6      102.51      115.34      3.34 o
  -3   2   6        0.04        0.58      0.36 o
  -2   2   6       37.19       34.53      1.21 o
  -1   2   6      654.14      681.56      8.87 o
   0   2   6       16.39       12.97      0.49 o
   1   2   6        0.41        0.90      0.29 o
   2   2   6        6.49        5.80      0.55 o
   3   2   6      149.42      147.84      3.77 o
   4   2   6        3.51        2.77      0.53 o
   5   2   6      112.67      112.98      3.27 o
  -6   3   6       11.14       10.35      0.91 o
  -5   3   6       88.54       95.70      2.65 o
  -4   3   6      477.04      459.86      7.82 o
  -3   3   6      610.92      623.28      9.11 o
  -2   3   6      967.19      980.30     12.38 o
  -1   3   6        4.74        2.63      0.40 o
   0   3   6     1258.59     1260.61     22.36 o
   1   3   6     2248.12     2413.48     26.90 o
   2   3   6        6.61        5.74      0.63 o
   3   3   6        3.85        8.11      0.78 o
   4   3   6        0.93        1.24      0.55 o
   5   3   6        4.81        3.79      0.59 o
  -6   4   6       81.40       82.15      2.25 o
  -5   4   6       47.25       48.02      1.83 o
  -4   4   6       62.64       61.80      2.07 o
  -3   4   6       11.68        9.08      0.76 o
  -2   4   6       14.87       12.81      0.80 o
  -1   4   6      550.17      598.45      8.25 o
   0   4   6        0.37        3.13      0.92 o
   1   4   6      433.55      424.64      6.59 o
   2   4   6      990.47     1026.11     13.39 o
   3   4   6      956.18      934.91     12.96 o
   4   4   6       10.98       12.08      0.90 o
   5   4   6       25.19       25.47      1.24 o
  -6   5   6        6.38        5.23      0.71 o
  -5   5   6      386.33      384.36      7.17 o
  -4   5   6       48.44       48.29      1.82 o
  -3   5   6       89.50       89.36      2.36 o
  -2   5   6        0.41        1.16      0.44 o
  -1   5   6       14.24       11.40      0.72 o
   0   5   6      474.26      492.28      5.16 o
   1   5   6      237.39      235.04      4.55 o
   2   5   6      192.29      184.39      4.21 o
   3   5   6      353.11      365.24      6.76 o
   4   5   6      200.93      207.62      4.84 o
   5   5   6       46.08       40.83      1.53 o
  -6   6   6       67.33       61.75      1.82 o
  -5   6   6       96.27       97.55      2.68 o
  -4   6   6        5.94        5.93      0.77 o
  -3   6   6       14.14       13.78      1.01 o
  -2   6   6        4.67        5.44      0.60 o
  -1   6   6      146.27      141.29      3.39 o
   0   6   6       13.76        7.45      0.46 o
   1   6   6      589.94      605.62      8.92 o
   2   6   6     1463.48     1420.58     17.88 o
   3   6   6      659.17      632.07      9.92 o
   4   6   6      176.25      177.01      4.48 o
   5   6   6      134.05      136.54      3.41 o
  -6   7   6        2.95        1.66      0.44 o
  -5   7   6        1.41        2.04      0.57 o
  -4   7   6        6.74        6.69      0.90 o
  -3   7   6      883.95      885.23     12.59 o
  -2   7   6        0.79        1.94      0.60 o
  -1   7   6      518.56      443.39      7.18 o
   0   7   6       45.53       45.30      2.31 o
   1   7   6        0.66        1.44      0.45 o
   2   7   6      980.25      989.59     13.56 o
   3   7   6       46.55       45.19      1.79 o
   4   7   6       12.41        9.57      0.87 o
   5   7   6       18.67       17.59      0.97 o
  -5   8   6       27.36       22.71      1.28 o
  -4   8   6      108.32      106.02      2.92 o
  -3   8   6        2.91        3.23      0.63 o
  -2   8   6       12.98        9.99      0.94 o
  -1   8   6      146.68      136.85      3.56 o
   0   8   6      196.58      193.37      4.20 o
   1   8   6        6.08        8.72      0.78 o
   2   8   6      257.01      252.44      5.45 o
   3   8   6       32.83       32.09      1.55 o
   4   8   6       41.37       43.19      1.69 o
   5   8   6       87.93       87.88      2.46 o
  -5   9   6      111.90      104.78      3.20 o
  -4   9   6      253.95      228.48      5.32 o
  -3   9   6       20.88       19.90      1.29 o
  -2   9   6      615.52      585.59      9.41 o
  -1   9   6      309.50      283.55      5.69 o
   0   9   6      320.70      296.10      4.14 o
   1   9   6      265.21      264.90      5.52 o
   2   9   6      173.70      171.67      4.37 o
   3   9   6       35.67       29.08      1.46 o
   4   9   6       29.24       25.21      1.24 o
  -5  10   6        0.23        0.00      0.59 o
  -4  10   6        0.92        0.18      0.72 o
  -3  10   6       52.92       50.79      1.99 o
  -2  10   6        0.03        0.82      0.38 o
  -1  10   6       16.73       15.39      1.05 o
   0  10   6      156.62      165.77      7.08 o
   1  10   6      149.14      161.60      4.22 o
   2  10   6       11.41       10.52      0.97 o
   3  10   6        0.50        0.27      0.64 o
   4  10   6      123.96      125.00      3.25 o
  -5  11   6      144.23      142.11      3.26 o
  -4  11   6        0.13        0.32      0.61 o
  -3  11   6       38.35       36.45      1.61 o
  -2  11   6       11.01       10.06      0.92 o
  -1  11   6        0.97        1.35      0.56 o
   0  11   6      119.76      112.97      2.46 o
   1  11   6      155.75      141.01      3.95 o
   2  11   6       19.77       23.70      1.29 o
   3  11   6      275.89      246.17      5.20 o
   4  11   6       33.84       33.39      1.25 o
  -4  12   6        1.31        1.42      0.37 o
  -3  12   6       13.03       16.39      1.01 o
  -2  12   6      116.98      116.09      3.50 o
  -1  12   6      298.76      278.42      5.85 o
   0  12   6       93.54      103.15      2.12 o
   1  12   6      113.37      129.40      3.71 o
   2  12   6       76.69       70.88      2.23 o
   3  12   6        0.90        1.14      0.42 o
   4  12   6      180.94      188.22      3.60 o
  -4  13   6        0.58        0.40      0.46 o
  -3  13   6       31.50       33.56      1.47 o
  -2  13   6      101.61      103.96      3.28 o
  -1  13   6      236.11      228.64      5.12 o
   0  13   6        2.30        3.89      0.46 o
   1  13   6       25.71       19.95      1.20 o
   2  13   6       41.54       39.89      1.55 o
   3  13   6        5.68        4.84      0.53 o
  -4  14   6        3.73        5.33      0.50 o
  -3  14   6        5.68        5.14      0.59 o
  -2  14   6       21.18       21.32      1.12 o
  -1  14   6      116.23      106.83      3.18 o
   0  14   6        3.21        1.97      0.42 o
   1  14   6        3.13        5.42      0.64 o
   2  14   6        0.22        0.53      0.40 o
   3  14   6       14.95       15.65      0.81 o
  -3  15   6       33.05       33.55      1.16 o
  -2  15   6      116.59      117.65      3.11 o
  -1  15   6       90.24       99.08      2.91 o
   0  15   6       27.82       29.04      0.90 o
   1  15   6       36.17       37.96      1.44 o
   2  15   6       10.58       11.29      0.75 o
  -2  16   6        0.00        0.35      0.37 o
  -1  16   6       13.37       11.62      0.78 o
   0  16   6        0.08        0.54      0.26 o
   1  16   6      146.87      155.71      3.39 o
   2  16   6       15.80       13.46      0.68 o
  -1  17   6       20.22       21.34      0.91 o
   0  17   6        2.08        2.45      0.28 o
   1  17   6        0.02        0.18      0.30 o
  -6   1   7      119.86      114.83      3.12 o
  -5   1   7       46.88       50.01      1.83 o
  -4   1   7        6.02        8.14      0.79 o
  -3   1   7      103.66       94.21      2.84 o
  -2   1   7       27.74       23.01      1.03 o
  -1   1   7       20.85       26.89      1.05 o
   0   1   7       71.95       56.40      1.11 o
   1   1   7      188.61      189.44      3.94 o
   2   1   7      261.44      283.49      5.39 o
   3   1   7       64.92       50.92      1.81 o
   4   1   7      110.93       94.80      2.57 o
   5   1   7      197.59      189.96      4.21 o
  -6   2   7        2.48        2.02      0.61 o
  -5   2   7       35.16       34.06      1.55 o
  -4   2   7       13.19       12.46      1.02 o
  -3   2   7       11.27        9.66      0.81 o
  -2   2   7       12.35       10.79      0.75 o
  -1   2   7      436.91      445.25      6.73 o
   0   2   7      232.55      215.84      9.51 o
   1   2   7       98.24       95.54      2.66 o
   2   2   7      693.15      683.31      9.93 o
   3   2   7      111.94      120.28      3.44 o
   4   2   7        2.03        1.66      0.50 o
   5   2   7      190.83      191.61      4.14 o
  -6   3   7        1.73        0.81      0.51 o
  -5   3   7        0.40        0.80      0.53 o
  -4   3   7       58.95       54.15      1.90 o
  -3   3   7        0.11        0.96      0.47 o
  -2   3   7       20.92       24.63      1.11 o
  -1   3   7      221.64      221.49      4.28 o
   0   3   7       97.48      102.83      5.08 o
   1   3   7      372.70      416.49      6.72 o
   2   3   7       86.91       89.61      2.36 o
   3   3   7        1.52        2.92      0.62 o
   4   3   7       17.21       14.06      1.02 o
   5   3   7       30.51       34.45      1.34 o
  -6   4   7       44.00       40.28      1.44 o
  -5   4   7        0.43       -0.26      0.74 o
  -4   4   7        3.09        3.81      0.73 o
  -3   4   7      113.71      116.15      3.27 o
  -2   4   7       25.96       27.26      1.22 o
  -1   4   7      295.44      270.89      4.94 o
   0   4   7      249.72      241.64      5.58 o
   1   4   7      253.57      236.69      4.72 o
   2   4   7      759.18      729.85     10.60 o
   3   4   7      143.07      140.57      3.85 o
   4   4   7      137.16      139.29      3.82 o
   5   4   7       34.69       34.31      1.31 o
  -6   5   7       17.62       18.62      0.99 o
  -5   5   7       80.06       76.99      2.33 o
  -4   5   7      336.30      335.71      6.55 o
  -3   5   7      194.72      194.71      4.53 o
  -2   5   7      380.21      368.41      6.41 o
  -1   5   7      167.67      154.36      3.62 o
   0   5   7      155.76      152.23      2.67 o
   1   5   7       27.97       20.72      1.06 o
   2   5   7      153.04      160.61      4.02 o
   3   5   7        4.45        4.32      0.64 o
   4   5   7        4.61        5.39      0.67 o
   5   5   7      135.98      125.63      3.08 o
  -6   6   7        0.78       -0.26      0.60 o
  -5   6   7        2.03        2.16      0.53 o
  -4   6   7        0.06        0.55      0.44 o
  -3   6   7        1.99        2.24      0.59 o
  -2   6   7      134.32      122.74      3.38 o
  -1   6   7        3.20        2.61      0.54 o
   0   6   7      102.06      128.81      3.20 o
   1   6   7        0.05        2.74      0.47 o
   2   6   7      144.40      144.83      3.84 o
   3   6   7      143.64      134.81      3.82 o
   4   6   7        8.33        8.26      0.78 o
   5   6   7        9.66        8.87      0.72 o
  -5   7   7        5.22        6.52      0.71 o
  -4   7   7       15.18       15.31      1.09 o
  -3   7   7     1679.41     1668.71     20.95 o
  -2   7   7     1574.86     1529.71     19.19 o
  -1   7   7        4.82        5.25      0.73 o
   0   7   7        3.12        2.06      0.39 o
   1   7   7       63.96       58.18      1.93 o
   2   7   7       49.89       50.60      1.86 o
   3   7   7      299.14      294.53      6.03 o
   4   7   7       63.88       63.00      1.99 o
  -5   8   7        0.33       -0.38      0.56 o
  -4   8   7       20.79       17.15      1.11 o
  -3   8   7        0.22        1.31      0.54 o
  -2   8   7      155.88      144.56      3.95 o
  -1   8   7      266.93      249.01      5.26 o
   0   8   7      154.22      144.16      2.72 o
   1   8   7      227.34      225.31      5.03 o
   2   8   7      232.26      225.82      5.17 o
   3   8   7      203.45      202.23      4.78 o
   4   8   7      199.20      198.94      4.46 o
  -5   9   7       19.58       20.06      1.04 o
  -4   9   7       50.80       44.84      1.82 o
  -3   9   7      477.37      436.24      7.92 o
  -2   9   7      227.19      208.69      4.93 o
  -1   9   7       27.93       23.15      1.26 o
   0   9   7       33.21       36.26      1.77 o
   1   9   7        1.44        1.35      0.49 o
   2   9   7        1.59        1.55      0.65 o
   3   9   7      268.08      263.91      5.56 o
   4   9   7        7.51        6.97      0.70 o
  -5  10   7        0.08        0.27      0.49 o
  -4  10   7       11.11        8.97      0.87 o
  -3  10   7        7.13        8.34      0.87 o
  -2  10   7      361.49      342.92      6.76 o
  -1  10   7      162.94      150.44      4.13 o
   0  10   7       32.20       34.47      1.10 o
   1  10   7      331.45      300.20      6.23 o
   2  10   7      251.29      257.82      5.61 o
   3  10   7      466.66      450.46      7.65 o
   4  10   7      109.88      110.47      2.83 o
  -5  11   7       27.99       26.63      1.02 o
  -4  11   7       48.49       55.00      1.82 o
  -3  11   7      169.58      169.05      4.31 o
  -2  11   7       24.12       24.51      1.33 o
  -1  11   7      184.36      182.85      4.61 o
   0  11   7        4.50        4.76      0.50 o
   1  11   7       24.36       17.46      1.16 o
   2  11   7       11.59       13.56      0.96 o
   3  11   7       84.35       85.73      2.30 o
   4  11   7       90.78       81.81      2.14 o
  -4  12   7        8.36        8.70      0.74 o
  -3  12   7       47.81       44.68      1.66 o
  -2  12   7        3.81        4.86      0.74 o
  -1  12   7        2.25        3.45      0.70 o
   0  12   7        6.03        7.73      1.80 o
   1  12   7       13.74       13.73      0.97 o
   2  12   7       35.25       37.11      1.52 o
   3  12   7       24.78       21.54      1.03 o
  -4  13   7       17.01       14.45      0.74 o
  -3  13   7       11.41       11.56      0.85 o
  -2  13   7       99.27      103.38      3.10 o
  -1  13   7        5.05        5.71      0.70 o
   0  13   7       57.68       50.30      1.33 o
   1  13   7       24.57       21.62      1.19 o
   2  13   7       41.58       41.05      1.47 o
   3  13   7       22.33       27.21      1.05 o
  -3  14   7        2.10        2.13      0.45 o
  -2  14   7       27.17       29.64      1.29 o
  -1  14   7       19.44       23.99      1.22 o
   0  14   7      171.66      180.80      2.96 o
   1  14   7      260.69      252.03      4.98 o
   2  14   7       72.08       66.45      1.80 o
  -3  15   7       25.09       28.45      1.00 o
  -2  15   7       54.47       53.48      1.58 o
  -1  15   7       29.31       35.86      1.37 o
   0  15   7       48.17       50.79      2.31 o
   1  15   7        0.13        0.78      0.36 o
   2  15   7       15.41       13.56      0.70 o
  -2  16   7       22.89       24.36      0.92 o
  -1  16   7       41.16       50.60      1.47 o
   0  16   7       28.67       31.58      1.46 o
   1  16   7       90.95       79.09      2.09 o
  -6   0   8        1.64        1.84      0.53 o
  -5   0   8       12.34       11.52      0.99 o
  -4   0   8      302.81      280.81      5.79 o
  -3   0   8      116.77      123.76      3.43 o
  -2   0   8      811.02      847.50     11.53 o
  -1   0   8     1739.72     1763.38     20.76 o
   0   0   8      578.12      586.62     22.99 o
   1   0   8      531.66      559.87      8.53 o
   2   0   8        9.51        8.41      0.78 o
   3   0   8      204.28      194.62      4.65 o
   4   0   8      332.05      313.19      6.01 o
   5   0   8      159.69      133.03      3.09 o
  -6   1   8        4.65        5.28      0.64 o
  -5   1   8       84.13       86.40      2.42 o
  -4   1   8        5.61        5.67      0.70 o
  -3   1   8       57.57       62.54      1.97 o
  -2   1   8       32.51       37.77      1.41 o
  -1   1   8      104.24      103.67      2.85 o
   0   1   8       18.97       21.14      1.50 o
   1   1   8      161.55      164.38      3.86 o
   2   1   8      238.93      236.19      5.05 o
   3   1   8       37.16       36.01      1.57 o
   4   1   8        5.27        4.91      0.82 o
   5   1   8      188.76      177.79      3.70 o
  -6   2   8       13.41       14.69      0.94 o
  -5   2   8       29.08       25.42      1.27 o
  -4   2   8        1.98        2.20      0.59 o
  -3   2   8       67.95       64.46      2.04 o
  -2   2   8       81.15       77.78      2.13 o
  -1   2   8     1032.55     1063.72     13.66 o
   0   2   8       77.92       81.08      1.78 o
   1   2   8       29.42       33.88      1.39 o
   2   2   8      121.51      120.32      3.40 o
   3   2   8        0.30        0.53      0.44 o
   4   2   8      225.03      226.41      4.92 o
   5   2   8        0.04       -0.20      0.51 o
  -6   3   8      135.32      133.50      3.19 o
  -5   3   8       81.32       86.74      2.41 o
  -4   3   8       41.64       41.52      1.71 o
  -3   3   8      194.58      193.50      4.49 o
  -2   3   8      246.60      250.67      5.02 o
  -1   3   8       22.24       25.84      1.21 o
   0   3   8       81.58       79.64      3.84 o
   1   3   8      135.64      135.39      3.51 o
   2   3   8      626.68      604.91      9.40 o
   3   3   8        2.36        1.75      0.48 o
   4   3   8      215.50      213.32      4.71 o
   5   3   8      174.09      166.55      3.44 o
  -6   4   8        7.24        3.81      0.56 o
  -5   4   8       11.83        7.66      0.86 o
  -4   4   8       15.98       15.94      1.11 o
  -3   4   8       19.95       23.20      1.26 o
  -2   4   8        8.54       10.61      0.88 o
  -1   4   8      653.21      624.31      9.23 o
   0   4   8       33.74       36.93      1.01 o
   1   4   8      357.03      358.23      6.43 o
   2   4   8      265.02      270.72      5.58 o
   3   4   8        0.61        0.00      0.61 o
   4   4   8      183.53      179.25      4.26 o
  -5   5   8        3.23        3.51      0.67 o
  -4   5   8       55.75       52.17      1.93 o
  -3   5   8       73.03       71.98      2.23 o
  -2   5   8      149.28      152.59      3.89 o
  -1   5   8        8.18        9.65      0.79 o
   0   5   8      291.48      274.61      6.53 o
   1   5   8        2.83        2.66      0.60 o
   2   5   8        6.31        5.39      0.69 o
   3   5   8        0.57        1.52      0.44 o
   4   5   8       61.03       63.98      1.97 o
  -5   6   8       14.68       17.48      1.07 o
  -4   6   8       65.44       63.17      2.13 o
  -3   6   8       57.82       53.90      1.97 o
  -2   6   8      283.34      287.65      5.78 o
  -1   6   8       72.17       67.72      2.06 o
   0   6   8     1001.62     1005.56     38.94 o
   1   6   8      408.82      382.93      6.96 o
   2   6   8      204.57      202.48      4.77 o
   3   6   8      126.08      130.70      3.69 o
   4   6   8       33.25       37.66      1.45 o
  -5   7   8        5.95        5.44      0.72 o
  -4   7   8       25.73       24.69      1.35 o
  -3   7   8        0.94        0.64      0.71 o
  -2   7   8      412.24      388.18      7.13 o
  -1   7   8       49.79       50.63      1.85 o
   0   7   8      103.19      106.53      4.16 o
   1   7   8        1.17        2.24      0.55 o
   2   7   8       49.01       48.18      1.85 o
   3   7   8       90.88       89.04      2.48 o
   4   7   8       17.31       17.56      1.00 o
  -5   8   8       15.78       14.74      0.97 o
  -4   8   8       26.56       24.60      1.28 o
  -3   8   8       13.88       14.76      1.10 o
  -2   8   8      339.31      327.66      6.49 o
  -1   8   8       70.80       64.74      2.15 o
   0   8   8       88.20       81.70      1.71 o
   1   8   8      290.99      269.24      5.73 o
   2   8   8        0.66        1.93      0.40 o
   3   8   8       27.16       25.19      1.30 o
   4   8   8       35.68       38.65      1.39 o
  -5   9   8      100.84      106.98      2.80 o
  -4   9   8      101.62      103.10      3.14 o
  -3   9   8       74.42       65.55      2.18 o
  -2   9   8       22.45       24.09      1.36 o
  -1   9   8       62.18       58.51      2.04 o
   0   9   8      124.30      100.91      3.56 o
   1   9   8        4.74        4.64      0.74 o
   2   9   8       34.21       31.47      1.46 o
   3   9   8       52.80       52.67      1.81 o
   4   9   8       43.77       48.80      1.44 o
  -4  10   8        0.99        0.72      0.45 o
  -3  10   8      403.85      379.26      7.08 o
  -2  10   8       53.26       51.16      1.97 o
  -1  10   8       64.73       62.03      2.15 o
   0  10   8        0.34        2.66      0.45 o
   1  10   8      100.76       97.20      2.70 o
   2  10   8       84.28       76.88      2.33 o
   3  10   8       39.42       43.91      1.57 o
  -4  11   8        2.39        3.41      0.48 o
  -3  11   8       22.47       21.88      1.22 o
  -2  11   8       14.35       13.15      1.04 o
  -1  11   8        0.08        0.00      0.59 o
   0  11   8       42.38       35.11      1.43 o
   1  11   8        5.80        7.15      0.71 o
   2  11   8        0.93        0.72      0.44 o
   3  11   8        0.27        0.12      0.53 o
  -4  12   8        1.28        1.49      0.38 o
  -3  12   8       20.26       21.44      1.11 o
  -2  12   8      296.25      308.82      5.94 o
  -1  12   8       25.16       27.72      1.33 o
   0  12   8      193.42      200.33      3.29 o
   1  12   8      105.50      104.34      3.16 o
   2  12   8       24.49       29.36      1.23 o
   3  12   8      184.27      189.12      3.60 o
  -3  13   8       26.07       28.93      1.18 o
  -2  13   8        2.04        2.61      0.52 o
  -1  13   8       16.57       18.93      1.08 o
   0  13   8        2.24        4.06      0.58 o
   1  13   8        7.16        8.67      0.69 o
   2  13   8       68.52       76.50      2.27 o
  -3  14   8        6.32        7.88      0.59 o
  -2  14   8       32.14       34.50      1.30 o
  -1  14   8      111.08      114.21      3.00 o
   0  14   8       23.25       22.18      0.77 o
   1  14   8        2.57        2.81      0.48 o
   2  14   8        2.00        4.23      0.45 o
  -2  15   8       44.04       53.01      1.44 o
  -1  15   8        5.35        6.72      0.58 o
   0  15   8        8.37        6.47      0.42 o
   1  15   8        3.62        2.84      0.47 o
  -5   1   9        2.39        3.81      0.61 o
  -4   1   9       13.52       14.31      1.05 o
  -3   1   9      113.54      121.92      3.51 o
  -2   1   9        0.96        1.90      0.47 o
  -1   1   9        4.13        4.54      0.60 o
   0   1   9        9.51        8.29      0.60 o
   1   1   9      695.75      718.46     10.62 o
   2   1   9      237.29      223.49      4.99 o
   3   1   9       30.88       28.74      1.38 o
   4   1   9      259.97      265.61      5.19 o
  -5   2   9       22.83       23.95      1.18 o
  -4   2   9        5.32        8.63      0.83 o
  -3   2   9      107.08      103.92      2.74 o
  -2   2   9      226.83      221.60      4.81 o
  -1   2   9      112.66      100.69      3.05 o
   0   2   9      100.88       97.78      2.10 o
   1   2   9      601.14      599.52      9.31 o
   2   2   9      388.74      399.80      7.20 o
   3   2   9       73.29       74.29      2.24 o
   4   2   9       20.77       22.16      1.14 o
  -5   3   9       18.55       19.35      1.11 o
  -4   3   9       32.81       35.91      1.63 o
  -3   3   9       70.31       72.33      2.18 o
  -2   3   9      155.30      155.45      3.97 o
  -1   3   9      169.77      175.53      4.16 o
   0   3   9       12.84       13.53      0.65 o
   1   3   9      225.45      227.00      4.98 o
   2   3   9      388.93      383.65      7.03 o
   3   3   9        9.58        8.78      0.83 o
   4   3   9       10.76       13.57      0.91 o
  -5   4   9       10.75        7.29      0.75 o
  -4   4   9      147.19      157.62      4.11 o
  -3   4   9      285.48      287.44      5.89 o
  -2   4   9      217.51      215.02      4.83 o
  -1   4   9        8.73        7.90      0.74 o
   0   4   9      105.42       96.52      2.55 o
   1   4   9      555.49      567.77      9.09 o
   2   4   9      247.24      250.15      5.39 o
   3   4   9       10.72       12.37      1.00 o
   4   4   9       20.59       20.79      1.05 o
  -5   5   9       54.12       58.02      1.82 o
  -4   5   9      232.54      229.97      5.12 o
  -3   5   9      353.67      356.76      6.76 o
  -2   5   9       10.45       10.68      0.91 o
  -1   5   9        2.71        3.73      0.61 o
   0   5   9       29.17       26.93      1.30 o
   1   5   9       33.06       32.19      1.46 o
   2   5   9       31.61       31.07      1.48 o
   3   5   9        0.83        1.51      0.50 o
   4   5   9      141.62      149.53      3.44 o
  -5   6   9        0.08       -0.38      0.49 o
  -4   6   9       17.39       14.84      1.04 o
  -3   6   9       60.23       53.81      1.95 o
  -2   6   9       41.19       39.11      1.66 o
  -1   6   9       18.91       16.82      1.07 o
   0   6   9       16.63       17.54      0.83 o
   1   6   9       73.74       76.18      2.33 o
   2   6   9        5.07        5.05      0.68 o
   3   6   9       48.49       44.53      1.66 o
   4   6   9        5.12        4.84      0.59 o
  -5   7   9        5.68        5.25      0.59 o
  -4   7   9       39.84       40.51      1.63 o
  -3   7   9        6.60        6.65      0.82 o
  -2   7   9        5.07        6.26      0.72 o
  -1   7   9       36.76       32.46      1.50 o
   0   7   9        0.31        0.45      0.94 o
   1   7   9      131.13      124.50      3.71 o
   2   7   9       23.77       25.63      1.31 o
   3   7   9       37.36       36.40      1.46 o
   4   7   9       56.24       57.24      1.57 o
  -5   8   9       18.54       17.78      0.89 o
  -4   8   9       50.70       51.82      1.80 o
  -3   8   9       62.76       61.66      2.10 o
  -2   8   9       94.06       99.55      2.73 o
  -1   8   9      190.44      185.66      4.60 o
   0   8   9      200.77      202.46      7.36 o
   1   8   9      195.94      198.70      4.76 o
   2   8   9       69.59       73.42      2.26 o
   3   8   9       41.98       43.10      1.57 o
  -4   9   9        3.50        3.11      0.51 o
  -3   9   9       11.14       10.38      0.93 o
  -2   9   9       47.00       45.49      1.82 o
  -1   9   9        0.42        0.18      0.64 o
   0   9   9       49.19       49.09      1.33 o
   1   9   9       13.80       16.53      1.10 o
   2   9   9       13.98       14.87      1.02 o
   3   9   9       24.99       27.74      1.19 o
  -4  10   9       36.40       30.91      1.24 o
  -3  10   9      262.61      237.87      5.11 o
  -2  10   9       86.42       77.38      2.35 o
  -1  10   9       54.71       60.87      2.09 o
   0  10   9       92.77       90.68      3.08 o
   1  10   9       16.75       22.33      1.23 o
   2  10   9       75.67       76.54      2.13 o
   3  10   9        1.51        1.00      0.39 o
  -4  11   9        2.48        2.61      0.43 o
  -3  11   9       35.43       24.77      1.24 o
  -2  11   9       64.67       64.41      2.07 o
  -1  11   9        0.77        1.70      0.50 o
   0  11   9       85.73       80.46      1.87 o
   1  11   9      134.91      128.00      3.49 o
   2  11   9      170.27      178.99      3.96 o
   3  11   9      263.64      281.72      4.56 o
  -3  12   9       21.55       14.75      0.83 o
  -2  12   9        8.48        6.97      0.71 o
  -1  12   9       51.50       59.13      1.87 o
   0  12   9       78.84       71.83      1.47 o
   1  12   9       14.25       17.05      0.99 o
   2  12   9        0.35        0.96      0.37 o
  -3  13   9        3.13        2.58      0.45 o
  -2  13   9       39.12       35.46      1.29 o
  -1  13   9        2.60        2.06      0.45 o
   0  13   9       25.05       20.88      0.72 o
   1  13   9       78.94       80.70      2.34 o
   2  13   9      193.62      207.77      3.67 o
  -2  14   9       26.14       30.78      1.08 o
  -1  14   9      128.77      139.50      3.12 o
   0  14   9       91.79      102.38      1.84 o
   1  14   9       19.92       19.49      0.84 o
  -5   0  10       31.35       35.39      1.38 o
  -4   0  10       95.47      102.05      3.18 o
  -3   0  10      309.59      309.36      6.08 o
  -2   0  10      537.34      574.44      9.16 o
  -1   0  10       16.97       13.72      0.94 o
   0   0  10      222.23      228.39      4.11 o
   1   0  10       13.42       11.88      1.03 o
   2   0  10       47.13       51.72      1.86 o
   3   0  10       15.35       14.83      0.92 o
   4   0  10       24.81       22.47      1.03 o
  -5   1  10        4.38        2.06      0.50 o
  -4   1  10       69.14       62.65      2.02 o
  -3   1  10       24.23       24.64      1.27 o
  -2   1  10       49.03       50.00      1.82 o
  -1   1  10      115.16      118.29      3.41 o
   0   1  10      100.52      105.35      2.28 o
   1   1  10       54.80       53.25      1.96 o
   2   1  10       36.92       37.20      1.59 o
   3   1  10       40.33       42.15      1.60 o
   4   1  10      181.29      173.35      3.62 o
  -5   2  10       40.58       39.90      1.46 o
  -4   2  10       78.15       73.86      2.21 o
  -3   2  10       78.78       79.76      2.38 o
  -2   2  10       39.16       40.34      1.66 o
  -1   2  10      281.35      282.90      5.70 o
   0   2  10        2.43        2.09      0.72 o
   1   2  10       27.19       27.22      1.35 o
   2   2  10       17.58       16.91      1.13 o
   3   2  10       29.29       30.66      1.38 o
   4   2  10        5.13        4.68      0.56 o
  -5   3  10        1.51        0.48      0.58 o
  -4   3  10       19.91       24.16      1.24 o
  -3   3  10       13.87       14.28      1.08 o
  -2   3  10      416.25      422.70      7.50 o
  -1   3  10       19.10       18.17      1.15 o
   0   3  10      133.29      139.33      2.69 o
   1   3  10      124.46      117.37      3.52 o
   2   3  10        3.05        2.73      0.58 o
   3   3  10      318.61      316.35      5.91 o
   4   3  10      294.68      294.08      4.93 o
  -5   4  10        0.85        2.60      0.41 o
  -4   4  10       15.45       14.30      1.00 o
  -3   4  10        2.50        2.64      0.64 o
  -2   4  10        2.01        2.50      0.57 o
  -1   4  10        1.90        2.93      0.62 o
   0   4  10       97.95       94.55      1.83 o
   1   4  10        1.46        1.76      0.45 o
   2   4  10       56.84       61.48      2.00 o
   3   4  10        4.87        4.14      0.59 o
   4   4  10        0.17        0.18      0.42 o
  -5   5  10        0.05        0.00      0.42 o
  -4   5  10       46.52       45.62      1.66 o
  -3   5  10       17.40       18.99      1.21 o
  -2   5  10        9.19       11.40      0.91 o
  -1   5  10      152.07      149.51      4.03 o
   0   5  10       28.63       27.49      0.97 o
   1   5  10       85.96       85.51      2.46 o
   2   5  10       14.64       16.57      1.06 o
   3   5  10       25.62       28.66      1.28 o
  -5   6  10       23.01       21.77      0.96 o
  -4   6  10        0.36        0.72      0.45 o
  -3   6  10        3.04        3.26      0.69 o
  -2   6  10       50.82       48.25      1.89 o
  -1   6  10      367.65      361.08      6.79 o
   0   6  10      141.41      130.70      3.93 o
   1   6  10       27.08       28.09      1.41 o
   2   6  10       16.97       17.14      1.05 o
   3   6  10       17.65       17.26      0.94 o
  -4   7  10       16.15       15.73      1.04 o
  -3   7  10       16.12       16.81      1.09 o
  -2   7  10       15.44       15.01      1.08 o
  -1   7  10       13.65       15.92      1.11 o
   0   7  10       12.40        9.57      0.62 o
   1   7  10       93.79       82.98      2.40 o
   2   7  10       25.11       30.18      1.35 o
   3   7  10       18.82       22.67      1.05 o
  -4   8  10        0.55        1.00      0.40 o
  -3   8  10       22.75       22.86      1.22 o
  -2   8  10       33.22       29.36      1.45 o
  -1   8  10       89.51       78.61      2.33 o
   0   8  10       26.64       23.31      0.88 o
   1   8  10        3.22        4.85      0.62 o
   2   8  10       22.18       18.93      1.05 o
   3   8  10       14.65       14.20      0.81 o
  -4   9  10       52.71       53.07      1.56 o
  -3   9  10       43.44       39.96      1.55 o
  -2   9  10        1.30        1.04      0.56 o
  -1   9  10       17.34       16.16      1.07 o
   0   9  10      237.90      222.18      5.75 o
   1   9  10       13.57       17.81      1.05 o
   2   9  10      132.75      134.61      3.39 o
   3   9  10       79.78       81.22      2.12 o
  -4  10  10       19.26       18.40      0.87 o
  -3  10  10      114.21      112.76      3.02 o
  -2  10  10      135.52      138.48      3.63 o
  -1  10  10       10.17       11.49      0.89 o
   0  10  10       15.10       16.84      1.17 o
   1  10  10       43.98       48.30      1.71 o
   2  10  10       81.14       89.21      2.55 o
  -3  11  10        0.43        0.55      0.42 o
  -2  11  10        9.88        8.94      0.80 o
  -1  11  10       46.19       48.16      1.66 o
   0  11  10       24.29       21.78      1.05 o
   1  11  10       73.05       68.13      1.88 o
   2  11  10        0.45        0.27      0.37 o
  -3  12  10       87.36       93.23      2.28 o
  -2  12  10      155.55      167.71      3.55 o
  -1  12  10      112.15      120.32      3.05 o
   0  12  10       70.45       73.56      1.63 o
   1  12  10       65.33       63.11      1.97 o
  -2  13  10      121.61      140.72      2.93 o
  -1  13  10       37.76       41.17      1.28 o
   0  13  10        3.05        5.15      0.59 o
  -5   1  11        2.94        4.71      0.53 o
  -4   1  11        7.04        6.95      0.80 o
  -3   1  11       39.69       42.33      1.63 o
  -2   1  11        1.03        0.17      0.70 o
  -1   1  11       24.73       28.09      1.41 o
   0   1  11      920.86      984.60      9.66 o
   1   1  11      932.53      938.97     13.21 o
   2   1  11      125.14      117.48      3.36 o
   3   1  11       61.11       61.87      1.80 o
  -5   2  11       31.85       36.32      1.24 o
  -4   2  11      194.25      186.29      4.23 o
  -3   2  11       73.36       75.51      2.25 o
  -2   2  11       34.54       35.68      1.55 o
  -1   2  11      193.28      189.74      4.55 o
   0   2  11      101.81      108.97      2.39 o
   1   2  11        3.28        3.12      0.70 o
   2   2  11        0.61        1.08      0.39 o
   3   2  11        0.59        0.18      0.40 o
  -4   3  11        0.41        0.86      0.43 o
  -3   3  11        0.58        0.08      0.59 o
  -2   3  11        3.06        3.01      0.56 o
  -1   3  11       53.65       46.60      1.78 o
   0   3  11       13.81       16.48      0.75 o
   1   3  11       20.01       18.62      1.11 o
   2   3  11        6.84        7.38      0.76 o
   3   3  11        0.12        0.12      0.45 o
  -4   4  11       10.45       11.45      0.81 o
  -3   4  11      111.97      112.54      3.31 o
  -2   4  11      101.37      102.53      3.18 o
  -1   4  11       68.47       65.43      2.13 o
   0   4  11        0.42        0.77      0.63 o
   1   4  11        0.06        0.50      0.61 o
   2   4  11       11.22       10.23      0.88 o
   3   4  11        9.29        9.94      0.70 o
  -4   5  11        1.51        0.56      0.60 o
  -3   5  11       31.63       28.89      1.35 o
  -2   5  11        3.97        5.58      0.71 o
  -1   5  11       42.24       43.28      1.71 o
   0   5  11       52.10       53.74      1.36 o
   1   5  11      176.53      183.69      4.41 o
   2   5  11       51.06       56.96      1.82 o
   3   5  11      145.12      138.26      3.13 o
  -4   6  11        0.12        0.41      0.48 o
  -3   6  11       55.42       58.43      1.89 o
  -2   6  11        0.16        1.03      0.38 o
  -1   6  11        1.87        2.47      0.56 o
   0   6  11       11.41       11.84      1.23 o
   1   6  11        1.02        0.10      0.49 o
   2   6  11       26.74       24.11      1.13 o
   3   6  11        5.44        4.35      0.48 o
  -4   7  11        3.41        2.91      0.48 o
  -3   7  11       81.86       78.73      2.17 o
  -2   7  11       43.51       42.84      1.67 o
  -1   7  11        9.04        6.81      0.75 o
   0   7  11        8.77        9.94      0.60 o
   1   7  11       40.15       41.56      1.54 o
   2   7  11       16.99       14.99      0.87 o
  -4   8  11       44.00       45.69      1.34 o
  -3   8  11       82.19       87.42      2.63 o
  -2   8  11       38.07       35.95      1.48 o
  -1   8  11       20.63       24.00      1.25 o
   0   8  11       40.60       41.78      1.38 o
   1   8  11       10.49       10.24      0.76 o
   2   8  11        0.28        0.78      0.34 o
  -3   9  11       19.08       17.30      0.93 o
  -2   9  11        2.97        3.02      0.56 o
  -1   9  11       57.61       52.87      1.81 o
   0   9  11       26.48       21.08      0.83 o
   1   9  11        7.10        8.53      0.72 o
   2   9  11       38.78       42.98      1.31 o
  -3  10  11        2.11        3.34      0.46 o
  -2  10  11       34.53       38.26      1.36 o
  -1  10  11        7.89        6.58      0.66 o
   0  10  11       10.47       12.49      0.82 o
   1  10  11       11.69       12.32      0.72 o
  -2  11  11       19.87       20.11      0.94 o
  -1  11  11       81.16       90.88      2.46 o
   0  11  11       29.50       31.21      1.07 o
   1  11  11       40.76       39.38      1.21 o
  -1  12  11        0.13       -0.24      0.37 o
   0  12  11        1.28        3.19      0.26 o
  -4   0  12       94.77      111.60      2.93 o
  -3   0  12       47.74       55.05      1.81 o
  -2   0  12        6.32        6.39      0.72 o
  -1   0  12      287.93      279.46      5.70 o
   0   0  12       24.50       24.32      0.91 o
   1   0  12      366.05      383.84      6.77 o
   2   0  12        7.13        6.39      0.63 o
  -4   1  12        1.17        2.73      0.54 o
  -3   1  12        5.11        5.04      0.71 o
  -2   1  12        5.55        7.98      0.77 o
  -1   1  12      120.36      124.87      3.48 o
   0   1  12       35.20       38.58      1.31 o
   1   1  12        3.09        2.92      0.64 o
   2   1  12        1.96        2.05      0.47 o
  -4   2  12      119.81      107.80      2.85 o
  -3   2  12        5.60        8.24      0.75 o
  -2   2  12        9.03        7.52      0.75 o
  -1   2  12       27.86       28.96      1.39 o
   0   2  12      204.85      214.16      3.40 o
   1   2  12       14.25       14.94      0.99 o
   2   2  12       13.65       13.56      0.87 o
  -4   3  12       14.73       15.82      0.88 o
  -3   3  12       51.61       55.74      1.82 o
  -2   3  12       49.73       55.16      1.87 o
  -1   3  12       83.67       87.93      2.43 o
   0   3  12      210.66      224.27      3.85 o
   1   3  12        6.13        6.96      0.74 o
   2   3  12       67.59       67.92      1.87 o
  -4   4  12        3.99        4.54      0.52 o
  -3   4  12        1.92        0.70      0.40 o
  -2   4  12       30.79       32.01      1.37 o
  -1   4  12       10.28       10.36      0.89 o
   0   4  12        6.29        5.93      0.52 o
   1   4  12       46.27       47.18      1.67 o
   2   4  12        1.93        0.83      0.42 o
  -4   5  12        0.31        0.15      0.35 o
  -3   5  12       63.45       59.13      1.81 o
  -2   5  12       30.77       27.95      1.28 o
  -1   5  12        4.48        3.97      0.63 o
   0   5  12       26.36       25.52      1.02 o
   1   5  12       58.50       61.37      1.85 o
   2   5  12       13.43       12.20      0.76 o
  -3   6  12        4.81        5.40      0.65 o
  -2   6  12        0.20       -0.07      0.44 o
  -1   6  12       16.12       19.02      1.05 o
   0   6  12        0.73        0.84      0.29 o
   1   6  12        0.86        1.35      0.48 o
   2   6  12       62.38       62.26      1.97 o
  -3   7  12        8.53        9.01      0.69 o
  -2   7  12        0.78        0.38      0.47 o
  -1   7  12       36.91       41.32      1.54 o
   0   7  12       12.80       13.52      0.75 o
   1   7  12       22.29       31.10      1.22 o
  -3   8  12        1.47        1.45      0.39 o
  -2   8  12        0.03       -0.23      0.45 o
  -1   8  12       39.38       41.02      1.44 o
   0   8  12        5.65        4.73      0.55 o
   1   8  12       46.63       45.84      1.42 o
  -2   9  12       77.87       88.93      2.41 o
  -1   9  12       41.78       38.20      1.33 o
   0   9  12       91.15       91.79      1.76 o
   1   9  12      102.26      100.07      2.40 o
  -1  10  12        3.90        2.72      0.42 o
   0  10  12       45.84       42.21      1.29 o
  -3   1  13       42.95       48.27      1.55 o
  -2   1  13       26.19       27.20      1.23 o
  -1   1  13      113.15      118.53      3.16 o
   0   1  13       27.66       30.46      1.08 o
   1   1  13       13.45       14.88      0.87 o
  -3   2  13       17.24       16.25      0.90 o
  -2   2  13       19.80       17.06      0.98 o
  -1   2  13       19.70       19.72      1.06 o
   0   2  13       72.15       72.25      2.23 o
   1   2  13       13.34       12.12      0.81 o
  -3   3  13       34.50       35.43      1.25 o
  -2   3  13        0.36        0.41      0.38 o
  -1   3  13        4.74        5.25      0.61 o
   0   3  13      122.01      121.52      2.31 o
   1   3  13       15.74       17.82      0.94 o
  -3   4  13        0.67        0.29      0.38 o
  -2   4  13      101.56       95.63      2.70 o
  -1   4  13        5.35        4.74      0.54 o
   0   4  13       93.42       90.33      1.93 o
   1   4  13       31.19       29.31      1.14 o
  -2   5  13       25.80       28.14      1.17 o
  -1   5  13       19.62       23.26      1.07 o
   0   5  13       22.53       22.89      0.74 o
   1   5  13        2.39        3.54      0.43 o
  -2   6  13        0.11        0.20      0.38 o
  -1   6  13        3.33        4.38      0.53 o
   0   6  13        0.80        0.15      0.33 o
  -2   7  13        7.38        8.25      0.59 o
  -1   7  13       17.98       16.96      0.85 o
   0   7  13       77.73       89.11      1.64 o
  -2   0  14        1.79        1.30      0.37 o
  -1   0  14        0.55        0.00      0.46 o
   0   0  14       28.95       26.28      1.96 o
  -2   1  14        0.15        1.49      0.30 o
  -1   1  14       12.85       16.15      0.80 o
   0   1  14      134.59      131.12      2.28 o
  -1   2  14        0.03        0.37      0.30 o
  -1   3  14      104.49      104.10      2.51 o
 
